# Supplementary material for: Ethyl 2-phenyl-5,6-dihydro­pyrrolo­[2,1-a]isoquinoline-3-carboxyl­ate
Source: Acta Crystallogr Sect E Struct Rep Online. 2012 Jun 13;68(Pt 7):o2021. doi: 10.1107/S1600536812024853 (PMC3393290; doi:10.1107/S1600536812024853)
Supplement: Supplementary file 1 [file e-68-o2021-sup1.cif]

##############################################################################
#                                                                            #
# This CIF contains the data in a paper accepted for publication in          #
# Acta Crystallographica Section E. It conforms to the requirements of       #
# Notes for Authors for Acta Crystallographica Section E, and has been       #
# peer reviewed under the auspices of the IUCr Commission on Journals.       #
#                                                                            #
# Full details of the Crystallographic Information File format               #
# are given in the paper "The Crystallographic Information File (CIF):       #
# a New Standard Archive File for Crystallography" by S. R. Hall, F. H.      #
# Allen and I. D. Brown [Acta Cryst. (1991), A47, 655-685].                  #
#                                                                            #
# The current version of the core CIF dictionary is obtainable from          #
# ftp://ftp.iucr.org/pub/cif_core.dic.                                       #
#                                                                            #
# Software is freely available for graphical display of the structure(s)     #
# in this CIF. For information consult the CIF software page                 #
# http://www.iucr.org/resources/cif/software.                                #
#                                                                            #
# This file may be used for bona fide research purposes within the           #
# scientific community so long as proper attribution is given to the journal # 
# article from which it was obtained.                                        #
#                                                                            #
##############################################################################
data_I
_audit_creation_method     SHELXL-97
_chemical_name_systematic
;
Ethyl 2-phenyl-5,6-dihydropyrrolo[2,1-<i>a</i>]isoquinoline-3-carboxylate
;
_chemical_name_common     ?
_chemical_formula_moiety     'C21 H19 N O2'
_chemical_formula_sum     'C21 H19 N O2'
_chemical_formula_iupac     'C21 H19 N O2'
_chemical_formula_weight     317.37
_chemical_melting_point     ?
_symmetry_cell_setting     triclinic
_symmetry_space_group_name_H-M     'P -1'
_symmetry_space_group_name_hall     '-P 1'
loop_
    _symmetry_equiv_pos_as_xyz
    'x, y, z'
    '-x, -y, -z'
_cell_length_a     8.1527(6)
_cell_length_b     8.4029(6)
_cell_length_c     12.4220(8)
_cell_angle_alpha     100.117(6)
_cell_angle_beta     101.155(5)
_cell_angle_gamma     94.312(6)
_cell_volume     816.66(10)
_cell_formula_units_Z     2
_cell_measurement_reflns_used     1649
_cell_measurement_theta_min     3.2629
_cell_measurement_theta_max     28.9975
_cell_measurement_temperature     291(2)
_exptl_crystal_description     'block'
_exptl_crystal_colour     colourless
_exptl_crystal_size_max     0.42
_exptl_crystal_size_mid     0.37
_exptl_crystal_size_min     0.32
_exptl_crystal_density_diffrn     1.291
_exptl_crystal_density_meas     ?
_exptl_crystal_density_method     'not measured'
_exptl_crystal_F_000     336
_exptl_absorpt_coefficient_mu     0.083
_exptl_absorpt_correction_type     none
_exptl_absorpt_process_details     ?
_exptl_absorpt_correction_T_min     ?
_exptl_absorpt_correction_T_max     ?
_exptl_special_details     ?
_diffrn_ambient_temperature     291(2)
_diffrn_radiation_type     MoK\a
_diffrn_radiation_wavelength     0.71073
_diffrn_radiation_source     'Enhance (Mo) X-ray Source'
_diffrn_radiation_monochromator     graphite
_diffrn_measurement_device_type     'Oxford Diffraction Gemini S Ultra'
_diffrn_measurement_method     '\w scans'
_diffrn_detector_area_resol_mean     15.9149
_diffrn_reflns_number     6799
_diffrn_reflns_av_R_equivalents     0.0267
_diffrn_reflns_av_sigmaI/netI     0.0440
_diffrn_reflns_theta_min     3.27
_diffrn_reflns_theta_max     26.37
_diffrn_reflns_theta_full     26.37
_diffrn_measured_fraction_theta_max     0.997
_diffrn_measured_fraction_theta_full     0.997
_diffrn_reflns_limit_h_min     -9
_diffrn_reflns_limit_h_max     10
_diffrn_reflns_limit_k_min     -10
_diffrn_reflns_limit_k_max     10
_diffrn_reflns_limit_l_min     -15
_diffrn_reflns_limit_l_max     15
_diffrn_standards_number     ?
_diffrn_standards_interval_count     ?
_diffrn_standards_interval_time     ?
_diffrn_standards_decay_%     ?
_refine_special_details
;
Refinement of <i>F</i>^2^ against ALL reflections. The weighted <i>R</i>-factor
<i>wR</i> and goodness of fit <i>S</i> are based on <i>F</i>^2^, conventional
<i>R</i>-factors <i>R</i> are based on <i>F</i>, with <i>F</i> set to zero for
negative <i>F</i>^2^. The threshold expression of <i>F</i>^2^ >
\s(<i>F</i>^2^) is used only for calculating <i>R</i>-factors(gt) <i>etc</i>.
and is not relevant to the choice of reflections for refinement.
<i>R</i>-factors based on <i>F</i>^2^ are statistically about twice as large
as those based on <i>F</i>, and <i>R</i>- factors based on ALL data will be
even larger.
;
_reflns_number_total     3340
_reflns_number_gt     2233
_reflns_threshold_expression     I>2\s(I)
_refine_ls_structure_factor_coef     Fsqd
_refine_ls_matrix_type     full
_refine_ls_R_factor_all     0.0793
_refine_ls_R_factor_gt     0.0469
_refine_ls_wR_factor_gt     0.1004
_refine_ls_wR_factor_ref     0.1172
_refine_ls_goodness_of_fit_ref     1.021
_refine_ls_restrained_S_all     1.021
_refine_ls_number_reflns     3340
_refine_ls_number_parameters     218
_refine_ls_number_restraints     0
_refine_ls_hydrogen_treatment     constr
_refine_ls_weighting_scheme     calc
_refine_ls_weighting_details
         'calc w=1/[\s^2^(Fo^2^)+(0.0468P)^2^+0.0731P] where P=(Fo^2^+2Fc^2^)/3'
_atom_sites_solution_hydrogens     geom
_atom_sites_solution_primary     direct
_atom_sites_solution_secondary     difmap
_refine_ls_shift/su_max     0.000
_refine_ls_shift/su_mean     0.000
_refine_diff_density_max     0.142
_refine_diff_density_min     -0.181
_refine_ls_extinction_method     none
_refine_ls_extinction_coef     ?
loop_
    _atom_type_symbol
    _atom_type_description
    _atom_type_scat_dispersion_real
    _atom_type_scat_dispersion_imag
    _atom_type_scat_source
    'C' 'C' 0.0033 0.0016
                         'International Tables Vol C Tables 4.2.6.8 and 6.1.1.4'
    'H' 'H' 0.0000 0.0000
                         'International Tables Vol C Tables 4.2.6.8 and 6.1.1.4'
    'N' 'N' 0.0061 0.0033
                         'International Tables Vol C Tables 4.2.6.8 and 6.1.1.4'
    'O' 'O' 0.0106 0.0060
                         'International Tables Vol C Tables 4.2.6.8 and 6.1.1.4'
_computing_data_collection     'CrysAlis PRO (Oxford Diffraction, 2007)'
_computing_cell_refinement     'CrysAlis PRO (Oxford Diffraction, 2007)'
_computing_data_reduction     'CrysAlis PRO (Oxford Diffraction, 2007)'
_computing_structure_solution     'SHELXS97 (Sheldrick, 2008)'
_computing_structure_refinement     'SHELXL97 (Sheldrick, 2008)'
_computing_molecular_graphics     'ORTEP-3 for Windows (Farrugia, 1997)'
_computing_publication_material     'SHELXL97 (Sheldrick, 2008)'
loop_
    _atom_site_type_symbol
    _atom_site_label
    _atom_site_fract_x
    _atom_site_fract_y
    _atom_site_fract_z
    _atom_site_U_iso_or_equiv
    _atom_site_adp_type
    _atom_site_calc_flag
    _atom_site_refinement_flags
    _atom_site_occupancy
    _atom_site_symmetry_multiplicity
    _atom_site_disorder_assembly
    _atom_site_disorder_group
    N N1 0.42666(15) 0.27334(17) 0.95299(10) 0.0434(4) Uani d . 1 1 . .
    O O1 0.77604(15) 0.2297(2) 1.03663(11) 0.0740(5) Uani d . 1 1 . .
    O O2 0.69802(14) 0.16479(18) 1.18676(10) 0.0631(4) Uani d . 1 1 . .
    C C5 0.1606(2) 0.3304(2) 0.84460(13) 0.0443(4) Uani d . 1 1 . .
    C C18 0.2738(2) 0.0419(2) 1.23460(15) 0.0539(5) Uani d . 1 1 . .
    H H18 0.2135 -0.0303 1.1714 0.065 Uiso calc R 1 1 . .
    C C8 0.5153(2) 0.3175(2) 0.86845(13) 0.0505(5) Uani d . 1 1 . .
    H H8A 0.6167 0.2637 0.8705 0.061 Uiso calc R 1 1 . .
    H H8B 0.5475 0.4341 0.8840 0.061 Uiso calc R 1 1 . .
    C C12 0.49185(19) 0.2354(2) 1.05503(13) 0.0434(4) Uani d . 1 1 . .
    C C13 0.3623(2) 0.1813(2) 1.22237(13) 0.0454(4) Uani d . 1 1 . .
    C C10 0.2142(2) 0.2488(2) 1.03899(13) 0.0480(4) Uani d . 1 1 . .
    H H10 0.1065 0.2455 1.0537 0.058 Uiso calc R 1 1 . .
    C C11 0.3589(2) 0.2190(2) 1.10987(13) 0.0447(4) Uani d . 1 1 . .
    C C6 0.0014(2) 0.3795(2) 0.84292(14) 0.0536(5) Uani d . 1 1 . .
    H H6 -0.0453 0.3829 0.9058 0.064 Uiso calc R 1 1 . .
    C C1 -0.0877(2) 0.4233(2) 0.74877(15) 0.0600(5) Uani d . 1 1 . .
    H H1 -0.1942 0.4563 0.7482 0.072 Uiso calc R 1 1 . .
    C C9 0.25855(19) 0.2840(2) 0.94354(13) 0.0439(4) Uani d . 1 1 . .
    C C17 0.2729(3) 0.0075(3) 1.33909(17) 0.0671(6) Uani d . 1 1 . .
    H H17 0.2136 -0.0879 1.3458 0.080 Uiso calc R 1 1 . .
    C C4 0.2309(2) 0.3253(2) 0.74989(13) 0.0488(4) Uani d . 1 1 . .
    C C20 0.8689(2) 0.1447(3) 1.23534(15) 0.0621(5) Uani d . 1 1 . .
    H H20B 0.9460 0.2307 1.2238 0.075 Uiso calc R 1 1 . .
    H H20A 0.8983 0.0409 1.2010 0.075 Uiso calc R 1 1 . .
    C C16 0.3596(3) 0.1139(3) 1.43305(17) 0.0696(6) Uani d . 1 1 . .
    H H16 0.3590 0.0908 1.5035 0.084 Uiso calc R 1 1 . .
    C C14 0.4485(2) 0.2875(3) 1.31825(15) 0.0610(5) Uani d . 1 1 . .
    H H14 0.5085 0.3829 1.3120 0.073 Uiso calc R 1 1 . .
    C C15 0.4469(3) 0.2539(3) 1.42279(15) 0.0708(6) Uani d . 1 1 . .
    H H15 0.5052 0.3266 1.4864 0.085 Uiso calc R 1 1 . .
    C C7 0.4011(2) 0.2665(2) 0.75443(13) 0.0556(5) Uani d . 1 1 . .
    H H7A 0.4538 0.3089 0.7001 0.067 Uiso calc R 1 1 . .
    H H7B 0.3873 0.1487 0.7338 0.067 Uiso calc R 1 1 . .
    C C19 0.6685(2) 0.2107(2) 1.08874(14) 0.0474(4) Uani d . 1 1 . .
    C C3 0.1386(2) 0.3693(2) 0.65604(15) 0.0610(5) Uani d . 1 1 . .
    H H3 0.1837 0.3658 0.5925 0.073 Uiso calc R 1 1 . .
    C C2 -0.0192(3) 0.4181(3) 0.65534(16) 0.0646(5) Uani d . 1 1 . .
    H H2 -0.0796 0.4476 0.5917 0.077 Uiso calc R 1 1 . .
    C C21 0.8791(3) 0.1518(3) 1.35720(17) 0.0809(7) Uani d . 1 1 . .
    H H21A 0.8039 0.0649 1.3675 0.121 Uiso calc R 1 1 . .
    H H21B 0.8479 0.2543 1.3900 0.121 Uiso calc R 1 1 . .
    H H21C 0.9921 0.1408 1.3926 0.121 Uiso calc R 1 1 . .
loop_
    _atom_site_aniso_label
    _atom_site_aniso_U_11
    _atom_site_aniso_U_22
    _atom_site_aniso_U_33
    _atom_site_aniso_U_12
    _atom_site_aniso_U_13
    _atom_site_aniso_U_23
    N1 0.0427(7) 0.0525(9) 0.0368(8) 0.0057(6) 0.0130(6) 0.0080(6)
    O1 0.0462(7) 0.1197(14) 0.0634(9) 0.0135(8) 0.0206(6) 0.0257(8)
    O2 0.0443(7) 0.0917(11) 0.0587(8) 0.0135(7) 0.0087(6) 0.0292(7)
    C5 0.0485(9) 0.0444(11) 0.0373(9) 0.0012(8) 0.0068(7) 0.0047(7)
    C18 0.0594(11) 0.0530(12) 0.0541(11) 0.0124(9) 0.0195(9) 0.0124(9)
    C8 0.0518(10) 0.0596(12) 0.0454(10) 0.0072(9) 0.0218(8) 0.0115(9)
    C12 0.0434(9) 0.0488(11) 0.0396(9) 0.0073(8) 0.0117(7) 0.0090(8)
    C13 0.0432(9) 0.0564(12) 0.0411(10) 0.0138(8) 0.0133(7) 0.0130(8)
    C10 0.0416(9) 0.0614(12) 0.0429(10) 0.0067(8) 0.0130(7) 0.0107(8)
    C11 0.0452(9) 0.0502(11) 0.0405(9) 0.0077(8) 0.0122(7) 0.0094(8)
    C6 0.0510(10) 0.0624(13) 0.0461(10) 0.0072(9) 0.0094(8) 0.0080(9)
    C1 0.0551(11) 0.0656(14) 0.0553(11) 0.0085(9) 0.0009(9) 0.0125(10)
    C9 0.0432(9) 0.0487(11) 0.0395(9) 0.0042(8) 0.0108(7) 0.0057(8)
    C17 0.0864(14) 0.0631(14) 0.0653(14) 0.0175(11) 0.0318(11) 0.0274(11)
    C4 0.0575(10) 0.0492(11) 0.0375(9) 0.0010(8) 0.0090(8) 0.0057(8)
    C20 0.0442(10) 0.0721(15) 0.0652(13) 0.0141(9) 0.0003(9) 0.0098(10)
    C16 0.0869(15) 0.0860(17) 0.0510(12) 0.0336(13) 0.0261(11) 0.0304(12)
    C14 0.0657(12) 0.0681(14) 0.0482(11) -0.0001(10) 0.0126(9) 0.0115(10)
    C15 0.0806(14) 0.0864(18) 0.0420(11) 0.0104(12) 0.0088(10) 0.0075(11)
    C7 0.0629(11) 0.0663(13) 0.0407(10) 0.0068(10) 0.0198(8) 0.0093(9)
    C19 0.0468(10) 0.0487(11) 0.0456(10) 0.0046(8) 0.0112(8) 0.0050(8)
    C3 0.0706(13) 0.0690(14) 0.0427(11) 0.0028(10) 0.0107(9) 0.0128(9)
    C2 0.0707(13) 0.0690(15) 0.0501(11) 0.0055(11) -0.0030(10) 0.0193(10)
    C21 0.0661(13) 0.103(2) 0.0663(14) 0.0083(12) -0.0041(10) 0.0175(13)
_geom_special_details
;
All e.s.d.'s (except the e.s.d. in the dihedral angle between two l.s. planes)
are estimated using the full covariance matrix. The cell e.s.d.'s are taken
into account individually in the estimation of e.s.d.'s in distances, angles
and torsion angles; correlations between e.s.d.'s in cell parameters are only
used when they are defined by crystal symmetry. An approximate (isotropic)
treatment of cell e.s.d.'s is used for estimating e.s.d.'s involving l.s.
planes.
;
loop_
    _geom_bond_atom_site_label_1
    _geom_bond_atom_site_label_2
    _geom_bond_site_symmetry_2
    _geom_bond_distance
    _geom_bond_publ_flag
    N1 C9 . 1.3639(19) ?
    N1 C12 . 1.3775(19) ?
    N1 C8 . 1.4675(18) ?
    O1 C19 . 1.2036(19) ?
    O2 C19 . 1.325(2) ?
    O2 C20 . 1.442(2) ?
    C5 C6 . 1.389(2) ?
    C5 C4 . 1.401(2) ?
    C5 C9 . 1.461(2) ?
    C18 C13 . 1.376(2) ?
    C18 C17 . 1.380(2) ?
    C18 H18 . 0.9300 ?
    C8 C7 . 1.508(2) ?
    C8 H8A . 0.9700 ?
    C8 H8B . 0.9700 ?
    C12 C11 . 1.398(2) ?
    C12 C19 . 1.461(2) ?
    C13 C14 . 1.385(2) ?
    C13 C11 . 1.482(2) ?
    C10 C9 . 1.377(2) ?
    C10 C11 . 1.396(2) ?
    C10 H10 . 0.9300 ?
    C6 C1 . 1.376(2) ?
    C6 H6 . 0.9300 ?
    C1 C2 . 1.377(3) ?
    C1 H1 . 0.9300 ?
    C17 C16 . 1.371(3) ?
    C17 H17 . 0.9300 ?
    C4 C3 . 1.384(2) ?
    C4 C7 . 1.502(2) ?
    C20 C21 . 1.490(2) ?
    C20 H20B . 0.9700 ?
    C20 H20A . 0.9700 ?
    C16 C15 . 1.367(3) ?
    C16 H16 . 0.9300 ?
    C14 C15 . 1.379(2) ?
    C14 H14 . 0.9300 ?
    C15 H15 . 0.9300 ?
    C7 H7A . 0.9700 ?
    C7 H7B . 0.9700 ?
    C3 C2 . 1.379(3) ?
    C3 H3 . 0.9300 ?
    C2 H2 . 0.9300 ?
    C21 H21A . 0.9600 ?
    C21 H21B . 0.9600 ?
    C21 H21C . 0.9600 ?
loop_
    _geom_angle_atom_site_label_1
    _geom_angle_atom_site_label_2
    _geom_angle_atom_site_label_3
    _geom_angle_site_symmetry_1
    _geom_angle_site_symmetry_3
    _geom_angle
    _geom_angle_publ_flag
    C9 N1 C12 . . 109.29(12) ?
    C9 N1 C8 . . 121.26(13) ?
    C12 N1 C8 . . 129.05(13) ?
    C19 O2 C20 . . 118.09(13) ?
    C6 C5 C4 . . 119.82(15) ?
    C6 C5 C9 . . 121.65(14) ?
    C4 C5 C9 . . 118.53(15) ?
    C13 C18 C17 . . 121.11(18) ?
    C13 C18 H18 . . 119.4 ?
    C17 C18 H18 . . 119.4 ?
    N1 C8 C7 . . 109.17(13) ?
    N1 C8 H8A . . 109.8 ?
    C7 C8 H8A . . 109.8 ?
    N1 C8 H8B . . 109.8 ?
    C7 C8 H8B . . 109.8 ?
    H8A C8 H8B . . 108.3 ?
    N1 C12 C11 . . 107.38(13) ?
    N1 C12 C19 . . 122.42(13) ?
    C11 C12 C19 . . 130.12(15) ?
    C18 C13 C14 . . 117.99(15) ?
    C18 C13 C11 . . 120.63(16) ?
    C14 C13 C11 . . 121.33(16) ?
    C9 C10 C11 . . 108.17(14) ?
    C9 C10 H10 . . 125.9 ?
    C11 C10 H10 . . 125.9 ?
    C10 C11 C12 . . 107.05(14) ?
    C10 C11 C13 . . 124.05(14) ?
    C12 C11 C13 . . 128.89(14) ?
    C1 C6 C5 . . 120.41(16) ?
    C1 C6 H6 . . 119.8 ?
    C5 C6 H6 . . 119.8 ?
    C6 C1 C2 . . 119.99(18) ?
    C6 C1 H1 . . 120.0 ?
    C2 C1 H1 . . 120.0 ?
    N1 C9 C10 . . 108.09(14) ?
    N1 C9 C5 . . 120.21(13) ?
    C10 C9 C5 . . 131.69(15) ?
    C16 C17 C18 . . 120.0(2) ?
    C16 C17 H17 . . 120.0 ?
    C18 C17 H17 . . 120.0 ?
    C3 C4 C5 . . 118.70(17) ?
    C3 C4 C7 . . 123.36(15) ?
    C5 C4 C7 . . 117.91(14) ?
    O2 C20 C21 . . 107.19(15) ?
    O2 C20 H20B . . 110.3 ?
    C21 C20 H20B . . 110.3 ?
    O2 C20 H20A . . 110.3 ?
    C21 C20 H20A . . 110.3 ?
    H20B C20 H20A . . 108.5 ?
    C15 C16 C17 . . 119.77(18) ?
    C15 C16 H16 . . 120.1 ?
    C17 C16 H16 . . 120.1 ?
    C15 C14 C13 . . 120.98(19) ?
    C15 C14 H14 . . 119.5 ?
    C13 C14 H14 . . 119.5 ?
    C16 C15 C14 . . 120.1(2) ?
    C16 C15 H15 . . 120.0 ?
    C14 C15 H15 . . 120.0 ?
    C4 C7 C8 . . 112.81(14) ?
    C4 C7 H7A . . 109.0 ?
    C8 C7 H7A . . 109.0 ?
    C4 C7 H7B . . 109.0 ?
    C8 C7 H7B . . 109.0 ?
    H7A C7 H7B . . 107.8 ?
    O1 C19 O2 . . 123.10(16) ?
    O1 C19 C12 . . 125.80(16) ?
    O2 C19 C12 . . 111.10(14) ?
    C2 C3 C4 . . 121.00(17) ?
    C2 C3 H3 . . 119.5 ?
    C4 C3 H3 . . 119.5 ?
    C1 C2 C3 . . 120.08(17) ?
    C1 C2 H2 . . 120.0 ?
    C3 C2 H2 . . 120.0 ?
    C20 C21 H21A . . 109.5 ?
    C20 C21 H21B . . 109.5 ?
    H21A C21 H21B . . 109.5 ?
    C20 C21 H21C . . 109.5 ?
    H21A C21 H21C . . 109.5 ?
    H21B C21 H21C . . 109.5 ?
loop_
    _geom_torsion_atom_site_label_1
    _geom_torsion_atom_site_label_2
    _geom_torsion_atom_site_label_3
    _geom_torsion_atom_site_label_4
    _geom_torsion_site_symmetry_1
    _geom_torsion_site_symmetry_2
    _geom_torsion_site_symmetry_3
    _geom_torsion_site_symmetry_4
    _geom_torsion
    _geom_torsion_publ_flag
    C9 N1 C8 C7 . . . . -36.6(2) ?
    C12 N1 C8 C7 . . . . 151.50(17) ?
    C9 N1 C12 C11 . . . . 1.12(19) ?
    C8 N1 C12 C11 . . . . 173.80(16) ?
    C9 N1 C12 C19 . . . . 178.10(15) ?
    C8 N1 C12 C19 . . . . -9.2(3) ?
    C17 C18 C13 C14 . . . . -1.0(3) ?
    C17 C18 C13 C11 . . . . -178.47(16) ?
    C9 C10 C11 C12 . . . . -0.5(2) ?
    C9 C10 C11 C13 . . . . 178.27(16) ?
    N1 C12 C11 C10 . . . . -0.3(2) ?
    C19 C12 C11 C10 . . . . -177.02(18) ?
    N1 C12 C11 C13 . . . . -179.07(17) ?
    C19 C12 C11 C13 . . . . 4.3(3) ?
    C18 C13 C11 C10 . . . . 63.7(2) ?
    C14 C13 C11 C10 . . . . -113.6(2) ?
    C18 C13 C11 C12 . . . . -117.7(2) ?
    C14 C13 C11 C12 . . . . 64.9(3) ?
    C4 C5 C6 C1 . . . . 0.0(3) ?
    C9 C5 C6 C1 . . . . 179.69(17) ?
    C5 C6 C1 C2 . . . . 0.1(3) ?
    C12 N1 C9 C10 . . . . -1.46(19) ?
    C8 N1 C9 C10 . . . . -174.81(15) ?
    C12 N1 C9 C5 . . . . 177.22(15) ?
    C8 N1 C9 C5 . . . . 3.9(2) ?
    C11 C10 C9 N1 . . . . 1.2(2) ?
    C11 C10 C9 C5 . . . . -177.24(18) ?
    C6 C5 C9 N1 . . . . -164.60(16) ?
    C4 C5 C9 N1 . . . . 15.1(2) ?
    C6 C5 C9 C10 . . . . 13.7(3) ?
    C4 C5 C9 C10 . . . . -166.59(18) ?
    C13 C18 C17 C16 . . . . 0.8(3) ?
    C6 C5 C4 C3 . . . . -0.2(3) ?
    C9 C5 C4 C3 . . . . -179.93(16) ?
    C6 C5 C4 C7 . . . . -178.17(16) ?
    C9 C5 C4 C7 . . . . 2.1(2) ?
    C19 O2 C20 C21 . . . . 160.33(17) ?
    C18 C17 C16 C15 . . . . -0.1(3) ?
    C18 C13 C14 C15 . . . . 0.5(3) ?
    C11 C13 C14 C15 . . . . 177.98(16) ?
    C17 C16 C15 C14 . . . . -0.4(3) ?
    C13 C14 C15 C16 . . . . 0.2(3) ?
    C3 C4 C7 C8 . . . . 146.38(18) ?
    C5 C4 C7 C8 . . . . -35.8(2) ?
    N1 C8 C7 C4 . . . . 51.0(2) ?
    C20 O2 C19 O1 . . . . 3.1(3) ?
    C20 O2 C19 C12 . . . . -176.31(15) ?
    N1 C12 C19 O1 . . . . 4.8(3) ?
    C11 C12 C19 O1 . . . . -178.94(18) ?
    N1 C12 C19 O2 . . . . -175.75(15) ?
    C11 C12 C19 O2 . . . . 0.5(3) ?
    C5 C4 C3 C2 . . . . 0.3(3) ?
    C7 C4 C3 C2 . . . . 178.15(17) ?
    C6 C1 C2 C3 . . . . 0.0(3) ?
    C4 C3 C2 C1 . . . . -0.2(3) ?
loop_
    _geom_hbond_atom_site_label_D
    _geom_hbond_atom_site_label_H
    _geom_hbond_atom_site_label_A
    _geom_hbond_site_symmetry_A
    _geom_hbond_distance_DH
    _geom_hbond_distance_HA
    _geom_hbond_distance_DA
    _geom_hbond_angle_DHA
    C8 H8A O1 . 0.97 2.29 2.913(2) 121
    C8 H8B Cg1 2_667 0.97 2.69 3.6411(19) 166
data_global
_journal_date_recd_electronic     2012-05-28
_journal_date_accepted     2012-05-31
_journal_name_full     'Acta Crystallographica, Section E'
_journal_year     2012
_journal_volume     68
_journal_issue      7
_journal_page_first     o2021
_journal_page_last     o2021
_journal_paper_category     QO
_journal_paper_doi     10.1107/S1600536812024853
_journal_coeditor_code     XU5552
_publ_contact_author_name     'Zhaopeng Yu'
_publ_contact_author_address
;
School of Chemistry & Chemical Engineering
Linyi University
Linyi
Shandong 276005
People's Republic of China
;
_publ_contact_author_email     'yuzp@mail.ustc.edu.cn'
_publ_contact_author_fax     ?
_publ_contact_author_phone     '86-05546862650'
_publ_section_title
;
Ethyl 2-phenyl-5,6-dihydropyrrolo[2,1-<i>a</i>]isoquinoline-3-carboxylate
;
loop_
    _publ_author_name
    _publ_author_footnote
    _publ_author_address
    'Yu, Zhao-Peng' .
;
School of Chemistry and Chemical Engineering
Linyi University
Linyi
Shandong 276005
People's Republic of China
;
    'Zhao, Ming' .
;
Department of Chemistry,
Huainan Union University,
Huainan 232038,
People's Republic of China
;
    'Feng, Cheng-Tao' .
;
Department of Chemistry,
University of Science and Technology of China,
230026 Hefei,
People's Republic of China
;
