# Supplementary material for: Ethyl 2-phenyl-5,6-dihydro­pyrrolo­[2,1-a]isoquinoline-3-carboxyl­ate
Source: Acta Crystallogr Sect E Struct Rep Online. 2012 Jun 13;68(Pt 7):o2021. doi: 10.1107/S1600536812024853 (PMC3393290; doi:10.1107/S1600536812024853)
Supplement: Supplementary file 2 [file e-68-o2021-Isup2.hkl]

#
# h,k,l, Fc-squared, Fo-squared, sigma(Fo-squared) and status flag
#
data_I
_shelx_title ' fct-120503 in P-1'
_shelx_refln_list_code          4
_shelx_F_calc_maximum       86.24
_exptl_crystal_F_000       336.00
_reflns_d_resolution_high  0.8000
 
loop_
 _symmetry_equiv_pos_as_xyz
 'x, y, z'
 '-x, -y, -z'
 
_cell_length_a     8.1527
_cell_length_b     8.4029
_cell_length_c    12.4220
_cell_angle_alpha 100.117
_cell_angle_beta  101.155
_cell_angle_gamma  94.312
 
_shelx_F_squared_multiplier     1.000
 
loop_
 _refln_index_h
 _refln_index_k
 _refln_index_l
 _refln_F_squared_calc
 _refln_F_squared_meas
 _refln_F_squared_sigma
 _refln_observed_status
   2   0   0      177.69      176.11      1.63 o
   3   0   0       38.46       40.05      1.09 o
   4   0   0       57.90       62.96      2.06 o
   5   0   0        0.45        0.56      0.46 o
   6   0   0        2.61        1.95      0.50 o
   7   0   0        0.58        0.52      0.60 o
   8   0   0       38.80       37.06      3.05 o
   9   0   0       10.21       14.58      2.48 o
  -9   1   0        2.80        2.67      1.48 o
  -8   1   0        2.95        2.72      0.93 o
  -7   1   0        9.61        6.52      0.82 o
  -6   1   0       21.97       20.98      1.25 o
  -5   1   0       18.96       18.94      0.88 o
  -4   1   0     1265.74     1392.31      6.27 o
  -3   1   0     1154.54     1128.71      6.64 o
  -2   1   0     7438.16     6744.15     21.89 o
  -1   1   0       24.37       20.36      1.65 o
   1   1   0     3371.30     3139.37     14.21 o
   2   1   0       10.20        8.71      0.60 o
   3   1   0        6.32        4.89      0.42 o
   4   1   0      364.87      386.10      3.71 o
   5   1   0      157.98      163.20      2.63 o
   6   1   0       35.73       38.08      2.72 o
   7   1   0        7.50        7.98      1.48 o
   8   1   0        0.89        1.55      1.19 o
   9   1   0       10.25        7.68      2.76 o
  -9   2   0        4.49        4.64      2.29 o
  -8   2   0       23.14       17.42      2.47 o
  -7   2   0       30.72       28.86      1.75 o
  -6   2   0      101.75      108.67      2.73 o
  -5   2   0       22.39       21.79      1.04 o
  -4   2   0      130.01      126.91      2.60 o
  -3   2   0      779.59      804.24      6.61 o
  -2   2   0      922.87      871.84      7.43 o
  -1   2   0      639.55      614.75      5.39 o
   1   2   0     6925.46     6201.56     27.21 o
   2   2   0      512.49      523.35      8.31 o
   3   2   0       42.46       40.34      1.37 o
   4   2   0       88.15       93.77      2.80 o
   5   2   0       82.62       81.68      3.20 o
   6   2   0       91.69       95.81      3.78 o
   7   2   0       16.36       17.10      4.27 o
   8   2   0        3.06        5.55      1.84 o
   9   2   0        8.17        8.07      2.59 o
  -9   3   0        4.32        7.24      6.11 o
  -8   3   0        0.24        0.18      1.08 o
  -7   3   0       45.78       42.02      3.82 o
  -6   3   0       18.99       17.20      1.73 o
  -5   3   0       15.99       15.53      1.20 o
  -4   3   0     1030.21     1017.42     13.81 o
  -3   3   0     1966.37     2015.17     15.74 o
  -2   3   0       70.65       66.49      2.29 o
  -1   3   0      197.31      185.39      4.42 o
   0   3   0      131.19      129.53      4.99 o
   1   3   0      145.08      156.59      3.77 o
   2   3   0        0.97        0.30      0.39 o
   3   3   0        8.87        9.93      0.86 o
   4   3   0       58.66       55.18      1.91 o
   5   3   0      175.30      175.04      3.96 o
   6   3   0       18.84       20.15      1.54 o
   7   3   0        9.48       10.03      1.56 o
   8   3   0        0.00        1.07      1.19 o
   9   3   0        2.43        2.04      1.13 o
  -9   4   0        5.20        4.32      2.90 o
  -8   4   0        0.70       -0.22      1.36 o
  -7   4   0       30.62       26.41      2.93 o
  -6   4   0      260.91      250.64     11.56 o
  -5   4   0      137.95      146.39      8.15 o
  -4   4   0      194.87      197.07      8.69 o
  -3   4   0       72.40       77.81      5.11 o
  -2   4   0        1.04        0.79      0.60 o
  -1   4   0        0.07        0.37      0.75 o
   0   4   0      194.87      203.67      7.23 o
   1   4   0     3447.82     3442.39     29.06 o
   2   4   0      142.36      141.63      5.87 o
   3   4   0        0.58       -0.84      0.84 o
   4   4   0       62.93       61.83      2.35 o
   5   4   0        9.82        6.73      0.93 o
   6   4   0        2.64        3.67      0.96 o
   7   4   0        9.45       10.89      1.61 o
   8   4   0       13.58       14.05      1.96 o
  -9   5   0        0.35        2.32      1.91 o
  -8   5   0        8.92        9.59      3.10 o
  -7   5   0        8.45        7.91      2.62 o
  -6   5   0        8.83        8.75      2.19 o
  -5   5   0        7.12        8.60      2.27 o
  -4   5   0        3.05        4.29      1.59 o
  -3   5   0      254.98      257.39     10.23 o
  -2   5   0      194.69      191.45      8.45 o
  -1   5   0      287.48      312.24      7.41 o
   0   5   0       43.93       43.49      3.86 o
   1   5   0       24.48       22.19      2.72 o
   2   5   0       65.56       65.00      4.51 o
   3   5   0       92.18       95.69      5.46 o
   4   5   0        0.06       -0.46      1.85 o
   5   5   0       41.72       35.22      2.73 o
   6   5   0       83.07       79.95      3.92 o
   7   5   0        1.67        2.98      1.14 o
   8   5   0        0.20       -0.79      1.05 o
  -8   6   0        2.13        3.37      2.42 o
  -7   6   0        5.30        7.53      2.71 o
  -6   6   0        1.82        0.93      1.35 o
  -5   6   0      103.79      109.76      7.97 o
  -4   6   0        1.08        2.43      1.74 o
  -3   6   0        0.28       -0.90      1.61 o
  -2   6   0        6.70        8.17      2.36 o
  -1   6   0        2.32        2.22      1.52 o
   0   6   0        8.22        5.63      1.73 o
   1   6   0       12.14       15.14      2.60 o
   2   6   0      203.92      195.45      8.69 o
   3   6   0        4.20        5.86      1.65 o
   4   6   0       24.07       25.95      2.50 o
   5   6   0        0.53        0.50      1.74 o
   6   6   0        9.23        8.54      1.47 o
   7   6   0        2.81        1.52      1.58 o
  -8   7   0        0.37        1.80      1.97 o
  -7   7   0        7.40       11.65      3.57 o
  -6   7   0       19.64       20.35      4.01 o
  -5   7   0        2.55        2.54      1.40 o
  -4   7   0        7.40        9.86      2.79 o
  -3   7   0       33.58       30.84      4.26 o
  -2   7   0       33.95       39.84      4.76 o
  -1   7   0        0.19       -0.49      0.99 o
   0   7   0       20.60       22.27      2.43 o
   1   7   0        1.03        2.90      1.42 o
   2   7   0        0.59        0.35      1.18 o
   3   7   0        7.49        9.92      2.95 o
   4   7   0        0.12        2.00      1.07 o
   5   7   0        0.04       -1.46      2.23 o
   6   7   0       30.10       31.49      3.68 o
  -7   8   0        0.27        2.29      1.90 o
  -6   8   0        1.26        1.14      1.70 o
  -5   8   0       41.03       45.84      5.92 o
  -4   8   0        0.83        1.64      1.50 o
  -3   8   0        9.79        9.60      2.95 o
  -2   8   0       15.90       15.36      3.46 o
  -1   8   0        0.28        0.77      0.92 o
   0   8   0        0.82        0.08      1.05 o
   1   8   0        0.16        1.75      1.69 o
   2   8   0       40.58       37.24      4.58 o
   3   8   0        0.00        1.42      1.85 o
   4   8   0        0.71       -0.53      1.58 o
   5   8   0        3.01        6.37      2.98 o
  -5   9   0        0.81       -1.31      1.31 o
  -4   9   0        0.01        2.99      1.94 o
  -3   9   0        0.99       -0.60      1.97 o
  -2   9   0        2.52        3.70      2.44 o
  -1   9   0        1.46       -0.04      1.67 o
   0   9   0        0.28        0.44      1.23 o
   1   9   0        1.34       -0.05      1.24 o
   2   9   0        1.01        1.96      1.67 o
   3   9   0        3.36        3.01      1.88 o
  -3  10   0        0.01       -2.02      2.02 o
  -2  10   0        0.93        0.06      1.89 o
  -1  10   0        0.52       -0.32      2.48 o
   0  10   0        0.10       -2.79      2.92 o
   1  10   0        0.27        0.02      2.77 o
  -1 -10   1        0.22        3.32      1.72 o
   0 -10   1        0.51       -0.89      2.68 o
   1 -10   1        4.13        4.56      2.63 o
   2 -10   1        0.92        1.26      2.16 o
   3 -10   1        1.30        1.00      2.44 o
  -4  -9   1        3.61        5.73      2.62 o
  -3  -9   1        2.07        4.22      2.66 o
  -2  -9   1        0.00       -0.66      1.23 o
  -1  -9   1        0.06       -1.55      1.55 o
   0  -9   1        6.94        9.49      3.52 o
   1  -9   1        1.49       -2.39      2.39 o
   2  -9   1        0.98        4.49      2.59 o
   3  -9   1       27.94       34.24      5.21 o
   4  -9   1        0.02       -1.31      2.17 o
   5  -9   1        8.54        5.83      2.35 o
  -5  -8   1        0.22        4.00      1.82 o
  -4  -8   1        2.05        0.65      1.66 o
  -3  -8   1       38.91       42.05      3.60 o
  -2  -8   1        0.20        0.37      0.92 o
  -1  -8   1        0.01       -1.15      1.15 o
   0  -8   1        1.10        0.80      1.20 o
   1  -8   1       14.95       15.43      3.37 o
   2  -8   1        8.23        9.35      2.65 o
   3  -8   1        0.03       -1.54      1.94 o
   4  -8   1       14.62       13.88      3.40 o
   5  -8   1        0.17       -0.24      1.71 o
   6  -8   1        0.32        2.57      2.19 o
   7  -8   1        0.00        0.33      1.34 o
  -6  -7   1       13.04       16.86      4.31 o
  -5  -7   1        9.06        7.37      2.38 o
  -4  -7   1        2.36        4.93      1.39 o
  -3  -7   1       15.76       16.53      2.03 o
  -2  -7   1        0.17       -1.15      1.15 o
  -1  -7   1        2.09        3.41      1.63 o
   0  -7   1        1.72        2.75      1.17 o
   1  -7   1        0.55       -0.89      1.94 o
   2  -7   1        9.63       10.05      2.59 o
   3  -7   1       42.86       35.12      4.62 o
   4  -7   1        2.45        1.27      1.29 o
   5  -7   1       24.82       21.92      3.84 o
   6  -7   1       18.66       20.62      3.91 o
   7  -7   1        9.36       14.85      3.68 o
   8  -7   1        0.82        5.12      2.82 o
  -7  -6   1        5.90        9.48      3.76 o
  -6  -6   1        0.80        0.25      2.29 o
  -5  -6   1        0.03        0.68      1.29 o
  -4  -6   1        1.02        1.45      3.32 o
  -3  -6   1        6.36        8.87      1.44 o
  -2  -6   1       57.24       49.21      4.20 o
  -1  -6   1       52.20       56.11      4.56 o
   0  -6   1        2.40        1.98      1.24 o
   1  -6   1       20.56       17.43      1.68 o
   2  -6   1        9.13       10.07      2.21 o
   3  -6   1      114.56      115.46      7.48 o
   4  -6   1        0.59        0.25      1.21 o
   5  -6   1       28.19       25.37      3.92 o
   6  -6   1        0.02        0.56      1.24 o
   7  -6   1        0.73        0.68      2.21 o
   8  -6   1        4.29        1.99      1.24 o
  -8  -5   1        1.15       -0.14      1.56 o
  -7  -5   1       36.14       45.10      3.17 o
  -6  -5   1       60.51       59.96      3.39 o
  -5  -5   1        0.18       -0.19      0.48 o
  -4  -5   1       29.04       29.05      3.67 o
  -3  -5   1        0.19        0.53      0.62 o
  -2  -5   1        0.00        0.96      0.96 o
  -1  -5   1        1.49        0.55      0.82 o
   0  -5   1       31.92       26.63      2.87 o
   1  -5   1       84.71       94.65      5.73 o
   2  -5   1       57.19       53.17      4.53 o
   3  -5   1        2.05        1.89      1.59 o
   4  -5   1       23.33       21.84      3.18 o
   5  -5   1        8.59       10.14      2.62 o
   6  -5   1       10.11        9.89      2.55 o
   7  -5   1        4.89        4.90      1.76 o
   8  -5   1        0.01       -1.58      1.69 o
   9  -5   1        0.00       -1.56      2.37 o
  -8  -4   1        1.87        1.61      0.99 o
  -7  -4   1        0.80        0.84      0.97 o
  -6  -4   1       84.44       84.79      3.82 o
  -5  -4   1        1.32        0.93      0.37 o
  -4  -4   1       10.53       10.85      0.82 o
  -3  -4   1        4.32        3.87      0.67 o
  -2  -4   1      111.54      107.02      5.64 o
  -1  -4   1      117.88      119.52      3.64 o
   0  -4   1       53.98       45.71      2.38 o
   1  -4   1        4.44        7.27      1.27 o
   2  -4   1       22.52       19.15      1.60 o
   3  -4   1       34.51       31.57      3.24 o
   4  -4   1       20.58       23.22      2.34 o
   5  -4   1       48.61       46.71      2.16 o
   6  -4   1        0.01       -0.44      1.03 o
   7  -4   1       21.75       20.45      2.62 o
   8  -4   1        0.46        2.28      1.22 o
   9  -4   1        3.66        8.24      2.04 o
  -9  -3   1       17.56       17.99      2.54 o
  -8  -3   1        6.82        4.10      1.63 o
  -7  -3   1       17.37       17.18      1.93 o
  -6  -3   1      202.32      208.81      4.44 o
  -5  -3   1       16.91       19.52      1.32 o
  -4  -3   1       22.96       27.38      1.08 o
  -3  -3   1       68.14       78.18      2.83 o
  -2  -3   1      147.13      156.74      2.99 o
  -1  -3   1       38.98       39.73      1.99 o
   0  -3   1      367.80      362.15      5.79 o
   1  -3   1      470.96      430.37      6.95 o
   2  -3   1       19.31       17.92      1.03 o
   3  -3   1       22.52       26.44      1.62 o
   4  -3   1      116.62      113.40      3.02 o
   5  -3   1        0.64        1.02      0.49 o
   6  -3   1       23.24       21.56      1.42 o
   7  -3   1       38.14       38.63      2.88 o
   8  -3   1        0.15       -0.06      0.85 o
   9  -3   1        5.20        4.40      1.57 o
  -9  -2   1        7.69        8.71      1.82 o
  -8  -2   1       52.23       57.11      4.06 o
  -7  -2   1       26.19       28.59      2.65 o
  -6  -2   1       15.10       15.56      1.57 o
  -5  -2   1        4.96        3.17      0.69 o
  -4  -2   1        8.47        7.72      0.82 o
  -3  -2   1      198.53      195.25      2.59 o
  -2  -2   1      149.97      150.20      4.57 o
  -1  -2   1     7354.17     6874.83     32.04 o
   0  -2   1      970.32      893.49      7.30 o
   1  -2   1      158.51      159.43      2.13 o
   2  -2   1      311.79      290.68      3.50 o
   3  -2   1      510.83      508.45      4.89 o
   4  -2   1      731.93      693.86      5.78 o
   5  -2   1      167.23      165.03      4.00 o
   6  -2   1       32.67       32.94      1.62 o
   7  -2   1      120.90      119.84      5.75 o
   8  -2   1       10.57        7.75      1.68 o
   9  -2   1        8.00        5.55      4.45 o
  -9  -1   1       10.73       10.65      1.84 o
  -8  -1   1        8.39        8.52      2.85 o
  -7  -1   1        1.64        0.79      0.79 o
  -6  -1   1       30.72       26.41      2.27 o
  -5  -1   1      174.92      184.50      8.75 o
  -4  -1   1      104.42      111.12      2.93 o
  -3  -1   1      157.21      147.18      2.58 o
  -2  -1   1     1464.83     1367.06     11.08 o
  -1  -1   1       26.98       29.74      1.00 o
   1  -1   1      973.96      952.75      5.20 o
   2  -1   1      199.01      182.31      2.78 o
   3  -1   1     1094.29     1119.88      4.71 o
   4  -1   1       49.47       58.40      1.31 o
   5  -1   1      141.82      130.55      2.53 o
   6  -1   1       12.63       11.44      1.20 o
   7  -1   1       17.90       16.87      1.55 o
   8  -1   1        1.27        1.31      1.24 o
   9  -1   1        1.70        1.12      2.54 o
 -10   0   1       10.80       13.39      2.82 o
  -9   0   1        8.89       17.72      3.15 o
  -8   0   1       12.63       11.60      1.80 o
  -7   0   1       16.10       15.36      1.86 o
  -6   0   1       47.59       45.05      1.63 o
  -5   0   1      217.02      204.92      4.41 o
  -4   0   1      571.96      608.71      4.09 o
  -3   0   1        4.65        4.20      0.45 o
  -2   0   1     2720.73     2584.86     11.03 o
   1   0   1        0.88        0.37      0.42 o
   2   0   1       63.65       60.39      1.19 o
   3   0   1       66.01       75.68      1.56 o
   4   0   1       81.72       80.14      2.91 o
   5   0   1       48.76       49.83      1.94 o
   6   0   1       22.31       22.37      1.40 o
   7   0   1       49.56       48.80      3.10 o
   8   0   1       32.77       31.73      2.74 o
   9   0   1        0.38        0.26      2.16 o
 -10   1   1        1.42        1.68      1.23 o
  -9   1   1        0.57        1.63      1.35 o
  -8   1   1       20.27       18.15      2.18 o
  -7   1   1       17.40       17.49      1.35 o
  -6   1   1        0.12        0.41      0.56 o
  -5   1   1      133.16      142.79      2.73 o
  -4   1   1        0.10        1.45      0.38 o
  -3   1   1      940.51      962.79      5.69 o
  -2   1   1       79.36       65.16      1.24 o
  -1   1   1     1945.02     1874.39     17.52 o
   0   1   1      468.55      440.95      6.36 o
   1   1   1      111.22      113.65      3.54 o
   2   1   1      248.99      246.99      3.40 o
   3   1   1       13.60        9.44      0.86 o
   4   1   1      268.17      291.44      3.58 o
   5   1   1       81.01       81.67      1.94 o
   6   1   1       50.29       47.83      1.68 o
   7   1   1       34.76       36.07      2.89 o
   8   1   1       12.39       14.77      2.06 o
   9   1   1       10.66       11.86      3.19 o
 -10   2   1        0.08       -1.48      1.48 o
  -9   2   1        9.79       16.15      2.93 o
  -8   2   1       13.04       10.95      1.98 o
  -7   2   1        2.19        1.18      0.69 o
  -6   2   1      128.81      114.04      3.30 o
  -5   2   1       55.12       59.00      2.90 o
  -4   2   1        6.70        7.88      0.89 o
  -3   2   1      182.54      176.12      2.86 o
  -2   2   1     2547.59     2526.29     12.31 o
  -1   2   1      183.00      188.78      3.83 o
   1   2   1     1014.80     1001.69     12.49 o
   2   2   1       33.59       35.38      1.69 o
   3   2   1        0.01        0.40      0.38 o
   4   2   1       37.35       43.51      2.06 o
   5   2   1        1.05        1.08      0.66 o
   6   2   1        1.09        2.97      1.30 o
   7   2   1       29.89       33.83      2.97 o
   8   2   1       58.90       62.29      4.75 o
   9   2   1        0.17       -0.59      1.53 o
  -9   3   1        0.14       -1.32      1.85 o
  -8   3   1        3.27        3.81      1.17 o
  -7   3   1        7.80        4.97      0.93 o
  -6   3   1       88.66       83.55      3.67 o
  -5   3   1      156.28      159.08      8.05 o
  -4   3   1      195.03      223.30     12.93 o
  -3   3   1      139.37      139.11     11.53 o
  -2   3   1      727.12      727.11      9.38 o
  -1   3   1      186.94      172.40      4.34 o
   0   3   1      263.13      257.80      7.45 o
   1   3   1      569.04      578.67      8.89 o
   2   3   1      319.16      301.67      5.86 o
   3   3   1        9.95        8.56      0.99 o
   4   3   1       41.26       39.16      1.66 o
   5   3   1        3.19        3.56      0.87 o
   6   3   1      127.38      134.99      3.91 o
   7   3   1       15.29       16.41      1.83 o
   8   3   1        0.40        1.61      1.14 o
  -9   4   1        1.50        2.99      2.18 o
  -8   4   1       49.10       34.65      5.19 o
  -7   4   1       68.48       57.59      6.01 o
  -6   4   1       17.97       16.61      3.00 o
  -5   4   1       10.42       10.06      2.16 o
  -4   4   1       75.46       76.49      5.44 o
  -3   4   1      328.86      345.34     10.73 o
  -2   4   1      116.46      122.80      4.36 o
  -1   4   1       25.51       23.83      1.94 o
   0   4   1     1615.78     1656.46     21.65 o
   1   4   1     1180.69     1166.21     17.97 o
   2   4   1      482.81      477.51     11.69 o
   3   4   1       12.00        7.63      1.65 o
   4   4   1        6.58        5.12      0.79 o
   5   4   1        5.93        7.03      1.12 o
   6   4   1       65.81       68.54      2.96 o
   7   4   1       24.59       22.36      2.22 o
   8   4   1        1.98        1.23      1.23 o
  -9   5   1       12.02       16.91      3.93 o
  -8   5   1        0.35       -0.78      2.23 o
  -7   5   1       57.78       58.93      6.30 o
  -6   5   1       42.86       49.71      5.45 o
  -5   5   1        1.43        2.07      1.61 o
  -4   5   1      126.55      120.41      7.38 o
  -3   5   1      147.34      151.12      7.78 o
  -2   5   1        0.11        0.29      0.87 o
  -1   5   1       95.84       96.27      4.19 o
   0   5   1        0.32        2.48      1.23 o
   1   5   1      161.65      149.83      7.28 o
   2   5   1       12.84       13.63      2.31 o
   3   5   1       90.78       85.34      5.56 o
   4   5   1       81.55       87.58      4.35 o
   5   5   1        8.93        9.35      1.64 o
   6   5   1        4.91        4.53      1.11 o
   7   5   1        0.46       -1.49      1.50 o
  -8   6   1        4.14        6.77      2.76 o
  -7   6   1       22.78       26.29      4.78 o
  -6   6   1       69.13       59.13      6.17 o
  -5   6   1        3.32        2.50      1.67 o
  -4   6   1       21.39       17.78      3.22 o
  -3   6   1        0.56       -1.28      1.70 o
  -2   6   1        8.26        9.42      1.67 o
  -1   6   1        3.77        3.73      1.35 o
   0   6   1       83.77       84.72      4.42 o
   1   6   1      305.95      305.07     11.34 o
   2   6   1      247.79      251.66     10.41 o
   3   6   1       10.94        9.54      2.08 o
   4   6   1        5.36        6.78      1.39 o
   5   6   1        0.84       -0.82      0.82 o
   6   6   1        0.49        1.83      1.11 o
   7   6   1        9.67        9.30      4.45 o
  -8   7   1        2.25        0.58      1.73 o
  -7   7   1        0.92        1.82      1.64 o
  -6   7   1        5.11        5.51      2.39 o
  -5   7   1        0.01        1.16      1.56 o
  -4   7   1        8.69        8.01      2.42 o
  -3   7   1       78.24       83.55      6.88 o
  -2   7   1        7.37        8.05      1.70 o
  -1   7   1        0.60        0.75      3.25 o
   0   7   1       32.77       30.52      2.93 o
   1   7   1        0.44       -0.62      1.59 o
   2   7   1       19.27       21.03      3.33 o
   3   7   1       69.56       64.89      5.73 o
   4   7   1        2.33        3.21      1.68 o
   5   7   1        1.18        4.05      2.50 o
   6   7   1        2.95        4.32      1.82 o
  -7   8   1        6.51        3.95      2.32 o
  -6   8   1        0.29        0.80      1.79 o
  -5   8   1       37.44       30.78      5.07 o
  -4   8   1        1.62        1.79      1.60 o
  -3   8   1        4.11        7.03      2.84 o
  -2   8   1       13.04       15.47      2.44 o
  -1   8   1        4.97        2.59      1.28 o
   0   8   1        3.14        2.97      1.19 o
   1   8   1        2.22        0.09      1.21 o
   2   8   1       16.82       15.90      3.21 o
   3   8   1       38.35       29.01      4.27 o
   4   8   1        1.50       -0.57      1.72 o
   5   8   1        0.10       -1.47      2.54 o
  -5   9   1        1.44        3.94      2.22 o
  -4   9   1        7.16        6.87      2.67 o
  -3   9   1        1.33        1.15      1.81 o
  -2   9   1        0.00       -2.04      2.04 o
  -1   9   1        4.56        6.46      1.91 o
   0   9   1        1.72        2.72      1.48 o
   1   9   1        2.45        4.53      4.06 o
   2   9   1        3.76        7.09      2.62 o
   3   9   1        1.09        3.34      1.48 o
  -3  10   1        2.13        7.09      2.65 o
  -2  10   1        2.23        4.32      2.28 o
  -1  10   1        0.26       -2.75      2.75 o
   0  10   1        0.05        0.68      1.16 o
  -2 -10   2        0.00       -2.31      2.31 o
  -1 -10   2        0.03        1.58      1.51 o
   0 -10   2        2.64        2.35      1.28 o
   1 -10   2        0.00        2.69      2.26 o
   2 -10   2        0.19       -0.03      1.67 o
   3 -10   2       22.03       22.51      4.78 o
  -4  -9   2        0.24       -1.98      2.72 o
  -3  -9   2        0.90       -2.16      2.82 o
  -2  -9   2        0.75       -0.64      1.76 o
  -1  -9   2       15.70       11.98      2.72 o
   0  -9   2        1.67        2.57      1.93 o
   1  -9   2        0.64       -1.73      1.73 o
   2  -9   2        4.80        4.02      2.53 o
   3  -9   2        4.66        5.75      2.19 o
   4  -9   2        2.09       -0.17      2.31 o
   5  -9   2       25.09       22.06      4.33 o
  -5  -8   2        1.34       -0.66      1.87 o
  -4  -8   2        2.35        2.71      2.24 o
  -3  -8   2        2.17       -0.12      1.02 o
  -2  -8   2        0.22        0.50      0.97 o
  -1  -8   2        0.00       -0.18      1.77 o
   0  -8   2        2.52        2.13      1.98 o
   1  -8   2       13.13       17.51      3.42 o
   2  -8   2        1.94        4.77      2.46 o
   3  -8   2        2.01       -0.36      1.70 o
   4  -8   2        1.91        3.24      1.86 o
   5  -8   2        6.68        8.70      3.02 o
   6  -8   2        0.27        0.18      1.47 o
   7  -8   2        7.34        6.67      2.88 o
  -6  -7   2        1.30        3.00      1.78 o
  -5  -7   2        3.71        4.47      2.01 o
  -4  -7   2        0.02       -2.17      2.24 o
  -3  -7   2       16.96       19.68      2.23 o
  -2  -7   2        0.00       -0.93      0.93 o
   0  -7   2       40.90       38.08      4.79 o
   1  -7   2       13.67       14.94      3.11 o
   2  -7   2        5.55        4.78      2.15 o
   3  -7   2       85.69       81.51      6.86 o
   4  -7   2        1.73        0.31      1.44 o
   5  -7   2       23.64       26.25      4.18 o
   6  -7   2       19.94       28.06      4.63 o
   7  -7   2        4.96        4.83      1.69 o
  -7  -6   2        2.74        2.64      2.68 o
  -6  -6   2        1.80        3.43      1.75 o
  -5  -6   2        0.04        2.75      1.84 o
  -4  -6   2       21.83       24.87      1.74 o
  -3  -6   2       17.81       15.81      2.00 o
  -2  -6   2       15.50       16.94      1.83 o
  -1  -6   2        2.85        5.26      1.59 o
   0  -6   2        0.27       -0.32      0.50 o
   1  -6   2       95.27       97.20      8.18 o
   2  -6   2       65.02       64.15      5.49 o
   3  -6   2        3.39        2.56      1.74 o
   4  -6   2       54.58       56.69      5.45 o
   5  -6   2       18.87       16.45      3.23 o
   6  -6   2        0.00        2.54      2.21 o
   7  -6   2        0.99        2.05      1.78 o
   8  -6   2        0.00       -1.41      1.41 o
  -8  -5   2       14.71       14.42      6.44 o
  -7  -5   2       41.20       41.48      2.98 o
  -6  -5   2        9.54       11.00      1.54 o
  -5  -5   2        2.04        1.66      1.59 o
  -4  -5   2        4.75        3.55      0.63 o
  -3  -5   2       25.93       23.71      1.52 o
  -2  -5   2        0.98        2.00      0.83 o
  -1  -5   2       50.98       70.40      4.34 o
   0  -5   2        0.00       -0.41      0.55 o
   1  -5   2        0.93       -0.09      0.46 o
   2  -5   2       50.71       46.64      2.58 o
   3  -5   2      132.86      150.97      7.75 o
   4  -5   2       21.73       23.54      3.37 o
   5  -5   2       80.39       77.15      4.23 o
   6  -5   2       72.26       72.82      5.38 o
   7  -5   2        7.85        7.91      1.65 o
   8  -5   2        0.23        0.36      0.96 o
  -9  -4   2        3.16        2.05      1.22 o
  -8  -4   2        1.47       -0.39      1.07 o
  -7  -4   2        0.99        2.76      1.12 o
  -6  -4   2        4.79        5.31      1.18 o
  -5  -4   2        0.57        0.31      0.26 o
  -4  -4   2       46.41       50.83      2.04 o
  -3  -4   2      217.38      224.06      4.23 o
  -2  -4   2       19.75       22.36      1.28 o
  -1  -4   2      335.20      339.24      5.01 o
   0  -4   2       57.62       56.12      2.07 o
   1  -4   2      197.07      197.41      7.42 o
   2  -4   2       66.96       68.88      2.87 o
   3  -4   2      144.00      140.95      4.52 o
   4  -4   2       22.52       22.90      1.71 o
   5  -4   2       10.25        9.78      1.26 o
   6  -4   2       18.77       19.00      1.76 o
   7  -4   2        1.60        2.12      0.76 o
   8  -4   2        0.04       -0.59      1.24 o
   9  -4   2       14.52       16.79      2.77 o
  -9  -3   2        4.49        3.39      1.16 o
  -8  -3   2        3.49        3.17      1.83 o
  -7  -3   2      124.91      135.20      5.47 o
  -6  -3   2       80.17       83.86      2.59 o
  -5  -3   2        0.11        0.65      0.51 o
  -4  -3   2       33.99       31.91      0.96 o
  -3  -3   2      193.17      190.69      2.82 o
  -2  -3   2       66.63       77.40      1.46 o
  -1  -3   2       48.15       50.59      1.73 o
   0  -3   2       93.64       88.93      1.87 o
   1  -3   2       81.29       85.29      1.93 o
   2  -3   2      397.65      375.88      4.45 o
   3  -3   2       62.77       63.51      2.46 o
   4  -3   2       94.79       90.77      2.84 o
   5  -3   2       91.27       89.68      4.08 o
   6  -3   2        0.15        1.10      0.73 o
   7  -3   2       24.53       20.68      1.69 o
   8  -3   2        8.82       10.15      1.61 o
   9  -3   2        0.05        0.05      1.56 o
  -9  -2   2       17.89       21.57      2.73 o
  -8  -2   2        0.07        0.73      1.94 o
  -7  -2   2        7.07        7.93      1.53 o
  -6  -2   2       57.29       54.20      2.42 o
  -5  -2   2       96.34       99.45      1.98 o
  -4  -2   2      121.74      135.98      2.16 o
  -3  -2   2      135.30      138.35      1.83 o
  -2  -2   2        0.07        0.49      0.19 o
  -1  -2   2      774.98      730.72      4.55 o
   0  -2   2      165.75      165.36      4.29 o
   1  -2   2      330.43      315.82      3.20 o
   2  -2   2      555.84      550.86      5.62 o
   3  -2   2      219.35      242.06      4.35 o
   4  -2   2       11.83       14.65      0.76 o
   5  -2   2      122.60      129.36      3.79 o
   6  -2   2       71.35       74.35      3.46 o
   7  -2   2        4.53        6.24      1.59 o
   8  -2   2        1.27        1.21      1.27 o
   9  -2   2        0.96        4.58      3.93 o
  -9  -1   2       20.62       21.43      2.63 o
  -8  -1   2        1.12        5.48      1.56 o
  -7  -1   2      174.94      179.51      6.37 o
  -6  -1   2      325.10      325.66     11.17 o
  -5  -1   2        0.55       -0.14      0.72 o
  -4  -1   2      242.58      250.57      4.51 o
  -3  -1   2      212.53      210.64      3.13 o
  -2  -1   2      144.37      123.74      1.51 o
  -1  -1   2       49.06       51.29      1.74 o
   0  -1   2       52.19       40.22      1.25 o
   1  -1   2      772.49      712.83      3.49 o
   2  -1   2      198.74      195.37      3.75 o
   3  -1   2      244.90      241.58      2.38 o
   4  -1   2       19.25       19.20      1.09 o
   5  -1   2       13.26       13.88      1.26 o
   6  -1   2       27.92       29.52      1.73 o
   7  -1   2       82.58       80.04      2.61 o
   8  -1   2        0.02        1.38      1.62 o
   9  -1   2        0.01        1.00      1.29 o
 -10   0   2        4.81        7.78      2.18 o
  -9   0   2       25.15       27.39      2.75 o
  -8   0   2       37.34       39.24      2.74 o
  -7   0   2      127.36      131.32      5.34 o
  -6   0   2        8.89        9.79      1.41 o
  -5   0   2        3.14        3.96      0.69 o
  -4   0   2       85.59       98.87      2.02 o
  -3   0   2        2.40        2.14      0.33 o
  -2   0   2      654.53      610.96      3.22 o
  -1   0   2     3050.04     2845.60     11.10 o
   1   0   2        9.52        8.80      0.72 o
   2   0   2      387.28      359.90      4.49 o
   3   0   2      361.50      362.26      2.86 o
   4   0   2      216.08      220.24      2.77 o
   5   0   2      266.03      272.78      5.74 o
   6   0   2       13.29       13.16      1.18 o
   7   0   2        6.64        6.55      1.24 o
   8   0   2        3.00        0.05      1.47 o
   9   0   2        0.46        2.56      1.54 o
 -10   1   2        0.00       -1.36      1.36 o
  -9   1   2        0.11        0.94      1.31 o
  -8   1   2        3.01        2.73      0.94 o
  -7   1   2       20.38       15.92      1.36 o
  -6   1   2       94.33       96.52      2.91 o
  -5   1   2      170.20      191.23      3.30 o
  -4   1   2       20.71       26.01      1.03 o
  -3   1   2       59.55       60.75      1.49 o
  -2   1   2     4417.83     4159.91     13.91 o
  -1   1   2       82.23       73.42      1.57 o
   0   1   2       60.02       52.46      2.66 o
   1   1   2      101.05      104.97      2.72 o
   2   1   2      586.71      550.20      5.21 o
   3   1   2      884.53      893.24      9.91 o
   4   1   2        0.20        2.02      0.58 o
   5   1   2       16.15       15.16      0.89 o
   6   1   2        0.70        1.00      0.37 o
   7   1   2        5.34        5.70      1.29 o
   8   1   2        4.36        6.38      2.21 o
   9   1   2        0.75       -0.96      1.92 o
 -10   2   2        6.36        6.82      2.78 o
  -9   2   2        9.34       15.92      6.76 o
  -8   2   2       14.58       12.59      2.18 o
  -7   2   2       25.74       29.89      1.93 o
  -6   2   2       73.84       76.20      2.79 o
  -5   2   2       11.75        7.22      1.98 o
  -4   2   2     1616.75     1645.70     12.63 o
  -3   2   2       33.90       31.61      1.34 o
  -2   2   2      109.50      116.22      2.33 o
  -1   2   2     1265.30     1228.99      8.03 o
   0   2   2     2410.16     2360.09     20.89 o
   1   2   2        3.69        2.28      0.98 o
   2   2   2       90.32       78.17      2.77 o
   3   2   2       26.24       23.05      1.61 o
   4   2   2      129.88      128.48      3.67 o
   5   2   2        2.99        1.91      1.05 o
   6   2   2       50.11       50.94      2.83 o
   7   2   2        0.14       -1.06      1.36 o
   8   2   2        3.16        5.27      1.48 o
   9   2   2        0.18        1.02      2.15 o
  -9   3   2        0.08        3.14      2.16 o
  -8   3   2        3.18        1.94      1.17 o
  -7   3   2       16.15       16.26      1.70 o
  -6   3   2      123.30      125.94      5.53 o
  -5   3   2      110.91      114.25      6.92 o
  -4   3   2        8.26        4.37      1.52 o
  -3   3   2      316.95      356.11     11.12 o
  -2   3   2       25.81       22.34      1.72 o
  -1   3   2        3.34        1.15      0.71 o
   0   3   2       20.16       23.09      2.40 o
   1   3   2        0.88       -0.48      0.77 o
   2   3   2       13.08       14.63      1.40 o
   3   3   2       52.36       47.50      2.51 o
   4   3   2      240.35      252.68      5.00 o
   5   3   2        1.13        1.61      0.80 o
   6   3   2        8.22        9.63      1.18 o
   7   3   2       22.51       19.43      1.73 o
   8   3   2       11.10        9.17      1.81 o
  -9   4   2       18.25       15.33      3.60 o
  -8   4   2        0.64       -1.08      1.75 o
  -7   4   2        0.66        2.02      1.69 o
  -6   4   2      276.01      281.22     12.24 o
  -5   4   2      120.32      113.88      7.24 o
  -4   4   2       82.21       81.71      5.69 o
  -3   4   2       61.82       60.59      3.25 o
  -2   4   2      167.73      167.26      5.16 o
  -1   4   2      344.61      357.25      8.20 o
   0   4   2     2325.13     2316.99     27.05 o
   1   4   2       18.97       15.79      2.45 o
   2   4   2       43.97       42.28      3.77 o
   3   4   2        5.92        7.88      1.92 o
   4   4   2        8.90       11.30      2.32 o
   5   4   2       20.29       19.05      1.85 o
   6   4   2        3.80        1.96      1.15 o
   7   4   2        4.53        5.59      1.46 o
   8   4   2        2.58        0.08      1.00 o
  -9   5   2        4.99        7.56      3.26 o
  -8   5   2       38.05       39.43      5.46 o
  -7   5   2        1.84        0.73      1.45 o
  -6   5   2        2.14        3.62      1.76 o
  -5   5   2        0.01       -1.82      1.83 o
  -4   5   2      102.77      105.36      6.88 o
  -3   5   2        3.96        4.48      1.19 o
  -2   5   2        2.73        3.54      1.62 o
  -1   5   2       13.76       12.65      1.61 o
   0   5   2       91.92       85.47      5.78 o
   1   5   2      115.47      112.43      6.58 o
   2   5   2       19.54       22.25      3.11 o
   3   5   2       94.45       90.89      6.13 o
   4   5   2       44.38       39.20      4.22 o
   5   5   2        0.27       -0.69      1.14 o
   6   5   2       19.68       19.08      2.02 o
   7   5   2        3.08        3.42      1.18 o
  -8   6   2       15.22        9.03      3.05 o
  -7   6   2       24.22       29.42      4.90 o
  -6   6   2        0.01       -0.83      1.53 o
  -5   6   2       19.62       18.80      3.39 o
  -4   6   2        8.70        7.25      2.18 o
  -3   6   2      130.83      145.50      6.03 o
  -2   6   2       63.70       69.36      4.10 o
  -1   6   2        5.26        9.08      4.12 o
   0   6   2      567.07      603.98     25.42 o
   1   6   2      397.47      413.08     13.98 o
   2   6   2       68.63       69.34      5.79 o
   3   6   2        0.26        0.35      0.97 o
   4   6   2        5.88        7.75      2.17 o
   5   6   2        0.98        0.83      0.95 o
   6   6   2        3.39        3.07      1.67 o
  -8   7   2        0.91        0.03      2.16 o
  -7   7   2        1.59        1.20      1.72 o
  -6   7   2        0.17       -1.81      1.81 o
  -5   7   2        6.26        6.19      2.49 o
  -4   7   2       18.32       16.99      3.27 o
  -3   7   2       31.73       31.26      3.12 o
  -2   7   2        5.06        7.27      1.63 o
  -1   7   2       71.54       76.85      9.49 o
   0   7   2        2.84        1.68      1.55 o
   1   7   2       75.93       72.21      6.35 o
   2   7   2       19.08       18.76      3.31 o
   3   7   2       22.66       19.65      3.43 o
   4   7   2        0.00       -1.09      1.88 o
   5   7   2       12.14       19.41      4.48 o
  -7   8   2        9.25        1.47      2.26 o
  -6   8   2        3.15        0.95      1.54 o
  -5   8   2        0.81       -1.49      1.60 o
  -4   8   2        0.59        1.76      1.88 o
  -3   8   2        0.39       -0.26      1.19 o
  -2   8   2       18.01       21.50      2.86 o
  -1   8   2        2.99        1.54      1.17 o
   0   8   2       65.62       64.78      4.61 o
   1   8   2       54.53       43.61      3.85 o
   2   8   2       26.52       15.20      3.15 o
   3   8   2        0.18       -0.31      1.48 o
   4   8   2        1.30        1.00      2.83 o
  -5   9   2        1.42        1.45      1.47 o
  -4   9   2       16.88        9.81      2.73 o
  -3   9   2       34.61       32.36      5.25 o
  -2   9   2        1.08       -0.94      1.36 o
  -1   9   2        0.72        2.21      2.36 o
   0   9   2        0.75        1.06      1.99 o
   1   9   2        0.50       -1.54      1.91 o
   2   9   2       11.50       12.85      3.36 o
   3   9   2        7.97        9.68      2.63 o
  -1  10   2        0.98       -0.20      1.25 o
  -2 -10   3        0.56       -1.56      2.08 o
  -1 -10   3        0.02        1.63      2.61 o
   0 -10   3       17.02       11.15      2.39 o
   1 -10   3        3.74        2.97      2.14 o
   2 -10   3        5.07        5.16      1.55 o
   3 -10   3        3.19        7.23      3.44 o
  -4  -9   3        4.17        0.12      1.79 o
  -3  -9   3        0.16        1.04      2.07 o
  -2  -9   3        2.45        3.13      1.73 o
  -1  -9   3        0.01       -0.74      1.29 o
   0  -9   3        0.50        2.77      3.11 o
   1  -9   3        7.52        5.08      1.68 o
   2  -9   3       14.41       12.08      3.33 o
   3  -9   3        5.42        4.09      2.37 o
   4  -9   3       16.34       18.30      3.86 o
   5  -9   3        1.24       -1.50      2.72 o
  -5  -8   3        4.75        5.36      2.98 o
  -4  -8   3        0.16       -1.66      1.66 o
  -3  -8   3       10.02       12.36      3.20 o
  -2  -8   3        0.09        1.61      2.22 o
  -1  -8   3        0.34        0.50      1.33 o
   0  -8   3        9.54        7.81      1.92 o
   1  -8   3        1.88       -1.00      1.93 o
   2  -8   3        0.09        0.29      1.59 o
   3  -8   3       73.72       75.81      7.07 o
   4  -8   3       13.96       12.00      2.99 o
   5  -8   3        0.34        0.66      1.69 o
   6  -8   3        3.66        3.64      2.18 o
  -7  -7   3       11.12       13.29      2.45 o
  -6  -7   3        2.64        2.55      1.46 o
  -5  -7   3        1.73        0.18      2.04 o
  -4  -7   3        0.03       -0.92      2.11 o
  -3  -7   3        8.27       10.04      2.66 o
  -2  -7   3       10.83       11.68      2.65 o
  -1  -7   3       50.03       55.23      5.30 o
   0  -7   3        5.66        5.41      1.44 o
   1  -7   3       11.35       11.74      2.77 o
   2  -7   3        1.59        1.25      1.72 o
   3  -7   3        6.63        9.33      2.53 o
   4  -7   3       21.62       20.79      3.58 o
   5  -7   3       67.83       75.17      7.15 o
   6  -7   3        6.72        8.37      2.65 o
   7  -7   3        9.55        6.90      3.09 o
  -7  -6   3        0.98        0.40      1.41 o
  -6  -6   3        7.62        7.75      1.93 o
  -5  -6   3       13.73       12.34      2.85 o
  -4  -6   3        6.72        4.99      2.38 o
  -3  -6   3        1.64        2.51      2.88 o
  -2  -6   3        1.63        1.84      0.45 o
  -1  -6   3        0.44        0.60      0.30 o
   0  -6   3       53.20       47.50      3.70 o
   1  -6   3       36.97       34.92      4.88 o
   2  -6   3        0.19        1.36      1.46 o
   3  -6   3       13.73       15.13      2.93 o
   4  -6   3        3.87        5.78      2.18 o
   5  -6   3       87.30       81.70      6.95 o
   6  -6   3        1.62        1.85      1.65 o
   7  -6   3        2.77        2.67      1.16 o
   8  -6   3        0.71        4.78      2.66 o
  -8  -5   3       15.59       20.69      3.03 o
  -7  -5   3       14.65       14.70      3.03 o
  -6  -5   3       10.80       12.29      1.98 o
  -5  -5   3        0.38        0.54      0.62 o
  -4  -5   3        0.33        0.47      0.46 o
  -3  -5   3      187.48      179.58      3.27 o
  -2  -5   3        2.85        3.39      0.47 o
  -1  -5   3       18.99       16.51      2.51 o
   0  -5   3      190.83      180.75      6.96 o
   1  -5   3       66.92       71.67      2.70 o
   2  -5   3        7.17        6.40      1.14 o
   3  -5   3       34.06       32.60      2.01 o
   4  -5   3       28.45       24.20      1.86 o
   5  -5   3       38.80       38.29      2.50 o
   6  -5   3       80.32       76.91      3.71 o
   7  -5   3       27.57       28.01      2.43 o
   8  -5   3        1.53        2.48      1.26 o
  -9  -4   3        0.59       -1.15      1.93 o
  -8  -4   3        1.01        0.84      1.11 o
  -7  -4   3        4.68        4.85      1.21 o
  -6  -4   3        0.01       -0.13      0.68 o
  -5  -4   3        0.93        1.86      0.61 o
  -4  -4   3       79.06       75.86      2.10 o
  -3  -4   3       11.15       11.18      0.74 o
  -2  -4   3        0.47        0.00      0.23 o
  -1  -4   3      147.58      152.46      4.18 o
   0  -4   3       63.44       69.76      5.95 o
   1  -4   3       16.84       18.70      1.54 o
   2  -4   3      118.48      124.04      3.80 o
   3  -4   3        8.74        9.65      1.04 o
   4  -4   3       50.12       45.71      1.52 o
   5  -4   3      153.06      152.66      4.68 o
   6  -4   3        1.28        0.07      1.04 o
   7  -4   3        1.79        2.79      0.93 o
   8  -4   3        0.50        0.70      0.70 o
   9  -4   3       13.23       14.30      3.54 o
  -9  -3   3        0.36        0.86      1.74 o
  -8  -3   3       43.36       43.28      3.96 o
  -7  -3   3       45.51       43.23      2.83 o
  -6  -3   3       16.10       17.10      1.72 o
  -5  -3   3        1.44        0.86      0.22 o
  -4  -3   3      129.98      134.35      2.74 o
  -3  -3   3      395.43      413.74      5.71 o
  -2  -3   3      228.24      222.71      3.50 o
  -1  -3   3       50.86       50.03      1.72 o
   0  -3   3      159.66      163.41      2.33 o
   1  -3   3       41.07       44.79      1.47 o
   2  -3   3        4.62        6.08      0.56 o
   3  -3   3      153.29      164.91      4.73 o
   4  -3   3       27.71       25.52      2.14 o
   5  -3   3      172.76      169.26      4.08 o
   6  -3   3      127.15      125.13      3.78 o
   7  -3   3        2.08        0.62      0.87 o
   8  -3   3        0.07       -0.20      0.81 o
   9  -3   3        0.08       -0.84      1.49 o
  -9  -2   3        0.78        0.97      1.20 o
  -8  -2   3        3.07        2.63      1.03 o
  -7  -2   3        3.52        1.53      1.28 o
  -6  -2   3      144.78      148.18      3.00 o
  -5  -2   3       22.20       23.78      1.14 o
  -4  -2   3      103.56      112.98      3.87 o
  -3  -2   3      479.83      487.26      4.01 o
  -2  -2   3       72.22       69.85      1.57 o
  -1  -2   3       39.54       34.60      0.89 o
   0  -2   3        1.70        2.00      0.50 o
   1  -2   3       47.98       41.62      1.10 o
   2  -2   3      121.22      134.40      2.46 o
   3  -2   3      200.11      205.08      4.06 o
   4  -2   3        3.19        1.74      0.71 o
   5  -2   3        0.46        1.46      0.91 o
   6  -2   3       96.57       93.85      3.90 o
   7  -2   3       13.70       15.22      2.33 o
   8  -2   3        6.03        7.23      1.97 o
   9  -2   3       17.27       18.46      3.18 o
 -10  -1   3        2.16        1.55      1.39 o
  -9  -1   3       13.99       13.85      2.13 o
  -8  -1   3        0.55        0.71      0.85 o
  -7  -1   3      190.98      188.31      6.60 o
  -6  -1   3       97.33       93.44      2.84 o
  -5  -1   3       51.99       63.58      2.05 o
  -4  -1   3       81.66       86.88      1.79 o
  -3  -1   3        0.98        2.42      0.38 o
  -2  -1   3      167.64      163.49      2.70 o
  -1  -1   3      143.30      126.07      2.21 o
   0  -1   3      515.69      484.37      4.99 o
   1  -1   3       51.12       48.74      0.86 o
   2  -1   3      581.73      527.54      4.35 o
   3  -1   3      255.21      256.40      4.06 o
   4  -1   3        1.38        2.20      0.41 o
   5  -1   3      285.86      292.66      4.93 o
   6  -1   3       40.57       38.97      1.67 o
   7  -1   3       40.38       33.96      2.36 o
   8  -1   3        1.96        2.28      1.38 o
   9  -1   3        0.76        0.55      1.38 o
 -10   0   3        0.31        1.92      2.16 o
  -9   0   3       22.99       26.17      2.46 o
  -8   0   3        1.16       -0.12      0.79 o
  -7   0   3        2.53        3.71      1.80 o
  -6   0   3      112.88      114.89      2.23 o
  -5   0   3       10.00        6.26      0.53 o
  -4   0   3       14.32       16.16      0.83 o
  -3   0   3      129.05      122.86      1.78 o
  -2   0   3      258.76      250.49      2.39 o
  -1   0   3       30.66       28.70      0.74 o
   0   0   3      365.09      360.88      7.02 o
   1   0   3      148.58      147.89      2.09 o
   2   0   3       53.35       53.89      1.68 o
   3   0   3      832.33      895.21      9.50 o
   4   0   3      186.79      192.92      4.14 o
   5   0   3       34.68       31.12      2.06 o
   6   0   3      121.16      123.89      4.94 o
   7   0   3        3.78        2.63      0.78 o
   8   0   3        0.96        1.43      1.87 o
   9   0   3        0.98        1.56      1.30 o
 -10   1   3        0.06       -2.16      2.16 o
  -9   1   3       36.59       39.76      5.58 o
  -8   1   3        2.05        4.23      1.34 o
  -7   1   3      174.18      173.78      4.40 o
  -6   1   3      156.69      153.85      4.31 o
  -5   1   3        0.13       -0.30      0.40 o
  -4   1   3       28.12       22.18      1.01 o
  -3   1   3       66.20       61.01      1.54 o
  -2   1   3        0.27       -0.21      0.33 o
  -1   1   3      480.83      452.09      3.98 o
   0   1   3      872.98      874.73     12.20 o
   1   1   3       57.75       68.16      2.55 o
   2   1   3       95.31       87.52      2.34 o
   3   1   3      204.04      206.61      3.94 o
   4   1   3       16.80       17.70      1.26 o
   5   1   3       42.14       46.03      1.63 o
   6   1   3       61.08       64.03      2.67 o
   7   1   3       38.14       35.63      3.99 o
   8   1   3        1.25        2.17      2.05 o
   9   1   3        0.01        1.20      1.93 o
 -10   2   3        4.96        6.06      2.96 o
  -9   2   3       31.08       34.94      5.33 o
  -8   2   3       21.52       21.25      2.40 o
  -7   2   3       53.67       52.59      2.94 o
  -6   2   3        7.58        8.31      1.20 o
  -5   2   3      151.22      145.20      3.60 o
  -4   2   3        2.86        0.85      0.84 o
  -3   2   3        0.22       -0.05      0.40 o
  -2   2   3       79.33       74.56      1.73 o
  -1   2   3       14.87       13.54      1.06 o
   0   2   3      111.92      118.61      5.22 o
   1   2   3      418.42      399.75      9.83 o
   2   2   3       59.95       65.72      2.82 o
   3   2   3      389.98      401.77      7.24 o
   4   2   3      165.42      169.62      5.47 o
   5   2   3       12.03       12.32      1.66 o
   6   2   3        1.40       -0.11      0.81 o
   7   2   3        6.04        5.12      1.14 o
   8   2   3        6.25        2.04      2.05 o
  -9   3   3        2.18        1.34      2.22 o
  -8   3   3       26.59       26.55      2.33 o
  -7   3   3        1.10       -0.54      0.78 o
  -6   3   3       60.26       71.40      5.97 o
  -5   3   3       71.28       76.77      5.70 o
  -4   3   3        8.78        8.57      1.26 o
  -3   3   3        6.10        5.10      1.10 o
  -2   3   3      106.14       91.88      5.06 o
  -1   3   3      571.37      564.86      8.20 o
   0   3   3      542.40      534.11     12.29 o
   1   3   3      150.85      162.91      7.02 o
   2   3   3      175.74      171.10      7.41 o
   3   3   3      103.44      114.98      6.39 o
   4   3   3        0.16        2.87      1.23 o
   5   3   3       16.03       16.09      1.58 o
   6   3   3        9.05        9.12      1.48 o
   7   3   3        0.00       -0.47      0.88 o
   8   3   3        6.71        2.64      1.57 o
  -9   4   3        4.56        8.17      2.62 o
  -8   4   3       19.78       16.54      2.28 o
  -7   4   3        0.07       -0.78      1.37 o
  -6   4   3        7.15        6.95      2.26 o
  -5   4   3        0.77       -1.78      1.78 o
  -4   4   3       57.36       63.16      3.96 o
  -3   4   3      137.61      135.20      4.90 o
  -2   4   3       34.26       33.64      3.67 o
  -1   4   3      173.30      169.13      5.20 o
   0   4   3      603.54      628.76     14.69 o
   1   4   3       15.54       16.14      2.58 o
   2   4   3        0.44        1.32      1.05 o
   3   4   3      117.92      119.47      6.95 o
   4   4   3      139.98      144.31      7.98 o
   5   4   3       21.21       18.87      1.84 o
   6   4   3        8.31        8.10      2.30 o
   7   4   3        0.43        0.77      1.09 o
  -9   5   3        6.59        7.19      2.53 o
  -8   5   3        5.52        4.45      2.04 o
  -7   5   3        5.20        4.70      1.94 o
  -6   5   3       17.91       23.65      3.87 o
  -5   5   3        4.50        6.36      2.09 o
  -4   5   3        1.40        1.99      2.14 o
  -3   5   3        0.03       -0.05      1.08 o
  -2   5   3       13.16       14.04      1.87 o
  -1   5   3        2.96        2.81      1.03 o
   0   5   3       79.26       73.42      3.88 o
   1   5   3       82.49       81.08      5.92 o
   2   5   3       31.74       31.65      3.70 o
   3   5   3        6.64        7.07      2.14 o
   4   5   3       72.94       80.46      6.37 o
   5   5   3        5.06        4.35      1.18 o
   6   5   3        0.45        1.34      0.91 o
   7   5   3        2.00        7.36      1.81 o
  -8   6   3        1.77        0.55      2.05 o
  -7   6   3        0.35        2.44      2.07 o
  -6   6   3       49.66       57.83      6.06 o
  -5   6   3        0.63        2.82      1.67 o
  -4   6   3        0.05        0.08      0.96 o
  -3   6   3        2.94        2.58      0.98 o
  -2   6   3       69.77       70.48      4.18 o
  -1   6   3       12.47        9.99      1.71 o
   0   6   3      138.18      136.33      5.74 o
   1   6   3       23.56       22.80      3.53 o
   2   6   3       69.04       65.62      5.91 o
   3   6   3       29.45       23.87      3.77 o
   4   6   3       16.35       13.75      2.72 o
   5   6   3        0.38       -0.12      1.62 o
   6   6   3        1.75       -1.69      1.69 o
  -7   7   3        1.63        6.76      3.04 o
  -6   7   3        0.23       -1.43      1.43 o
  -5   7   3        1.32        1.64      1.68 o
  -4   7   3       12.32       13.18      5.48 o
  -3   7   3        2.02        4.63      1.54 o
  -2   7   3        0.41        1.24      1.31 o
  -1   7   3       38.41       35.35      3.21 o
   0   7   3      108.02      114.39      5.75 o
   1   7   3        4.29        6.84      2.20 o
   2   7   3       16.86       14.56      3.06 o
   3   7   3        4.98        3.05      2.05 o
   4   7   3        2.92        2.99      1.57 o
   5   7   3        1.18       -0.14      1.89 o
  -6   8   3        0.46        3.08      1.45 o
  -5   8   3       13.42       14.91      3.47 o
  -4   8   3        0.72        1.77      1.45 o
  -3   8   3        0.32        1.07      1.40 o
  -2   8   3       65.84       67.84      4.83 o
  -1   8   3        0.52        1.57      1.51 o
   0   8   3       93.39       81.09      5.27 o
   1   8   3       73.12       71.52      8.88 o
   2   8   3        4.60        3.60      2.12 o
   3   8   3        6.46        9.44      2.66 o
   4   8   3        1.32        0.51      1.50 o
  -5   9   3        0.73        5.05      2.39 o
  -4   9   3        0.08        1.70      2.36 o
  -3   9   3        5.50        2.81      2.99 o
  -2   9   3        6.14        5.19      1.71 o
  -1   9   3       36.65       35.75      5.32 o
   0   9   3        2.24        2.43      1.14 o
   1   9   3        0.22        0.35      1.72 o
   2   9   3        0.44        2.22      2.37 o
  -2 -10   4        2.08        2.16      2.42 o
  -1 -10   4        1.38        1.52      2.53 o
   0 -10   4        0.67       -0.18      3.27 o
   1 -10   4        1.26        3.18      1.51 o
   2 -10   4        0.00       -3.27      3.27 o
   3 -10   4       14.87       13.66      3.74 o
  -4  -9   4        5.62        2.90      1.77 o
  -3  -9   4        1.20        3.50      2.41 o
  -2  -9   4        1.17       -2.41      2.41 o
  -1  -9   4       33.48       36.54      3.70 o
   0  -9   4        5.83        6.21      1.71 o
   1  -9   4        3.31        3.24      1.50 o
   2  -9   4        0.16        0.91      1.40 o
   3  -9   4        0.92       -1.93      2.68 o
   4  -9   4       29.56       31.34      5.26 o
   5  -9   4        0.79        1.65      1.29 o
  -6  -8   4        0.78        1.90      1.58 o
  -5  -8   4        3.60        0.49      1.72 o
  -4  -8   4        0.63        1.59      2.00 o
  -3  -8   4       39.42       39.60      5.44 o
  -2  -8   4       25.19       24.30      4.09 o
  -1  -8   4        3.82        1.71      1.69 o
   0  -8   4       61.32       64.70      4.43 o
   1  -8   4        1.24        0.62      1.33 o
   2  -8   4        4.39        4.52      1.55 o
   3  -8   4        0.12        0.23      0.90 o
   4  -8   4        8.56       14.57      3.42 o
   5  -8   4        0.01        0.91      1.83 o
   6  -8   4        1.18        1.68      2.25 o
  -7  -7   4       13.77       14.90      2.83 o
  -6  -7   4        0.13        1.12      1.50 o
  -5  -7   4        1.18        4.18      2.24 o
  -4  -7   4       58.44       58.16      6.43 o
  -3  -7   4        0.04       -0.75      1.18 o
  -2  -7   4       11.94        8.57      2.27 o
  -1  -7   4        0.96        1.17      0.98 o
   0  -7   4        8.63       10.47      1.83 o
   1  -7   4        2.28        1.25      3.57 o
   2  -7   4        0.15        1.83      3.22 o
   3  -7   4        0.69        1.59      0.84 o
   4  -7   4       97.99       98.35      7.76 o
   5  -7   4        6.11        5.24      1.92 o
   6  -7   4        0.11       -2.17      2.17 o
   7  -7   4        0.20       -0.18      1.59 o
  -7  -6   4        2.47       -0.15      1.57 o
  -6  -6   4        0.48       -1.57      1.57 o
  -5  -6   4       16.19        9.50      2.71 o
  -4  -6   4        0.02        0.64      1.32 o
  -3  -6   4       87.82       96.37      7.03 o
  -2  -6   4       28.15       29.60      3.74 o
  -1  -6   4       14.58       13.81      2.54 o
   0  -6   4       20.15       24.50      3.07 o
   1  -6   4       89.06       86.51      4.07 o
   2  -6   4        3.22        2.35      0.75 o
   3  -6   4       95.18      108.87      4.18 o
   4  -6   4       24.69       28.18      2.16 o
   5  -6   4        4.20        4.30      0.99 o
   6  -6   4       21.35       23.04      2.60 o
   7  -6   4        0.27        1.12      0.93 o
   8  -6   4        0.33       -0.25      1.68 o
  -8  -5   4        3.12        8.53      2.14 o
  -7  -5   4       64.21       66.46      4.84 o
  -6  -5   4       15.41       15.12      2.27 o
  -5  -5   4        0.49        1.00      0.65 o
  -4  -5   4       24.01       25.57      2.05 o
  -3  -5   4       86.11       89.80      2.22 o
  -2  -5   4       93.44      103.93      4.74 o
  -1  -5   4       27.35       32.31      3.40 o
   0  -5   4        1.50        2.02      0.79 o
   1  -5   4       32.49       30.35      2.17 o
   2  -5   4        0.31        0.66      0.52 o
   3  -5   4       21.15       20.57      1.53 o
   4  -5   4       46.37       43.85      1.64 o
   5  -5   4      133.60      135.31      4.67 o
   6  -5   4        0.69        0.07      0.88 o
   7  -5   4       27.00       28.46      2.47 o
   8  -5   4        4.55        4.39      1.17 o
  -9  -4   4        0.05       -2.98      2.98 o
  -8  -4   4        1.07        1.45      0.87 o
  -7  -4   4       39.74       39.88      2.77 o
  -6  -4   4       17.85       20.87      1.90 o
  -5  -4   4       28.93       28.60      1.94 o
  -4  -4   4       21.09       20.29      1.67 o
  -3  -4   4        9.89        9.15      0.70 o
  -2  -4   4       70.62       61.00      2.55 o
  -1  -4   4        1.40        1.72      0.50 o
   0  -4   4      107.82      109.34      5.01 o
   1  -4   4      366.87      397.17      4.85 o
   2  -4   4        9.70        6.90      0.82 o
   3  -4   4       45.57       43.16      1.90 o
   4  -4   4        1.38        1.29      0.73 o
   5  -4   4      224.17      235.75      5.91 o
   6  -4   4        0.01       -0.44      0.77 o
   7  -4   4        1.40        1.04      0.85 o
   8  -4   4        0.06        0.63      0.75 o
  -9  -3   4        0.00       -0.39      1.26 o
  -8  -3   4       22.40       21.22      2.59 o
  -7  -3   4       24.19       24.06      2.14 o
  -6  -3   4       60.72       65.61      3.11 o
  -5  -3   4       10.24       11.72      1.29 o
  -4  -3   4       28.01       25.82      1.12 o
  -3  -3   4      552.35      570.07     13.54 o
  -2  -3   4        3.43        2.72      0.63 o
  -1  -3   4        0.87        0.78      0.54 o
   0  -3   4      692.55      706.84      5.88 o
   1  -3   4       88.92       94.59      2.21 o
   2  -3   4        9.03       13.37      0.75 o
   3  -3   4        7.47        4.63      0.96 o
   4  -3   4       26.83       28.11      2.61 o
   5  -3   4       43.42       41.09      2.46 o
   6  -3   4      173.30      171.77      4.54 o
   7  -3   4       37.14       35.59      2.27 o
   8  -3   4        0.01        0.43      0.95 o
   9  -3   4        0.55       -0.83      1.42 o
  -9  -2   4        0.93        2.64      1.21 o
  -8  -2   4        0.19       -0.17      1.14 o
  -7  -2   4       16.26       16.27      2.10 o
  -6  -2   4       23.23       28.21      2.50 o
  -5  -2   4        6.99        5.67      0.87 o
  -4  -2   4      105.33      113.21      3.94 o
  -3  -2   4      164.97      166.40      2.29 o
  -2  -2   4       43.24       44.44      1.47 o
  -1  -2   4       77.63       65.23      2.51 o
   0  -2   4      391.39      406.01      6.25 o
   1  -2   4       15.91       17.09      0.64 o
   2  -2   4      525.38      570.19      5.06 o
   3  -2   4        5.81        4.27      0.79 o
   4  -2   4        0.41        0.54      0.62 o
   5  -2   4      332.56      327.49      6.65 o
   6  -2   4        3.85        3.22      1.25 o
   7  -2   4        1.47        1.74      0.84 o
   8  -2   4        0.10       -1.14      1.14 o
   9  -2   4        4.35        8.64      6.05 o
 -10  -1   4        0.88        0.61      1.12 o
  -9  -1   4        0.55        1.63      0.86 o
  -8  -1   4       32.08       30.77      3.02 o
  -7  -1   4       29.04       25.76      2.59 o
  -6  -1   4       22.26       21.59      2.19 o
  -5  -1   4        5.15        3.88      0.62 o
  -4  -1   4      242.35      251.43      6.10 o
  -3  -1   4      585.44      582.42      6.62 o
  -2  -1   4     1106.29     1074.95      6.62 o
  -1  -1   4       14.71       13.55      0.68 o
   0  -1   4       66.66       60.08      1.10 o
   1  -1   4      237.89      231.80      2.37 o
   2  -1   4      100.66       91.66      1.47 o
   3  -1   4       71.74       85.60      1.55 o
   4  -1   4       46.50       42.81      1.54 o
   5  -1   4       69.66       63.66      2.41 o
   6  -1   4      259.61      248.21      4.05 o
   7  -1   4        9.19        8.40      1.19 o
   8  -1   4        2.39        2.06      2.38 o
   9  -1   4        0.73        1.88      1.62 o
 -10   0   4        0.16       -1.25      1.56 o
  -9   0   4        1.17        2.00      1.69 o
  -8   0   4        4.04        3.97      1.34 o
  -7   0   4        3.84        5.05      1.08 o
  -6   0   4      413.41      410.28      5.06 o
  -5   0   4       24.06       25.98      1.34 o
  -4   0   4       57.38       63.49      1.72 o
  -3   0   4      104.23      107.31      1.60 o
  -2   0   4       48.56       50.81      1.04 o
  -1   0   4      295.07      289.31      6.37 o
   0   0   4        0.01       -0.14      0.76 o
   1   0   4        2.76        1.07      0.28 o
   2   0   4      882.70      939.10      7.12 o
   3   0   4        0.95        0.32      0.49 o
   4   0   4       14.56       16.06      1.27 o
   5   0   4       11.27        7.98      1.32 o
   6   0   4       97.89      106.44      3.34 o
   7   0   4       56.98       65.97      6.60 o
   8   0   4        2.38        4.27      2.61 o
   9   0   4        1.72        2.14      1.40 o
 -10   1   4        2.22       -1.92      2.49 o
  -9   1   4       23.75       29.71      4.98 o
  -8   1   4        2.45        1.71      0.89 o
  -7   1   4      128.90      121.47      4.26 o
  -6   1   4       23.07       20.22      1.72 o
  -5   1   4       46.24       48.97      1.45 o
  -4   1   4       25.22       27.46      1.46 o
  -3   1   4      192.58      193.63      2.80 o
  -2   1   4       88.29       90.25      1.60 o
  -1   1   4       24.02       22.26      0.86 o
   0   1   4       96.26       94.56      1.94 o
   1   1   4      141.52      139.93      4.07 o
   2   1   4      297.72      270.49      5.35 o
   3   1   4      277.44      302.54      5.07 o
   4   1   4        8.77        8.19      2.63 o
   5   1   4       33.56       31.78      1.37 o
   6   1   4        0.80        1.61      0.73 o
   7   1   4      102.58       98.45      8.11 o
   8   1   4        0.91        4.24      2.60 o
 -10   2   4        0.01        1.74      2.09 o
  -9   2   4        7.11       13.15      3.40 o
  -8   2   4        0.09        0.84      2.40 o
  -7   2   4        3.14        2.33      0.91 o
  -6   2   4       97.77       99.47      4.11 o
  -5   2   4      155.50      138.53      3.55 o
  -4   2   4       41.98       43.64      2.55 o
  -3   2   4      187.55      196.90      4.97 o
  -2   2   4        1.25        0.74      0.41 o
  -1   2   4       72.98       71.78      2.60 o
   0   2   4       17.40       21.28      1.43 o
   1   2   4      313.25      335.21      9.81 o
   2   2   4       11.01       12.77      2.19 o
   3   2   4        4.53        4.76      1.09 o
   4   2   4       61.98       59.03      3.47 o
   5   2   4       40.70       38.62      2.32 o
   6   2   4       60.69       59.04      3.08 o
   7   2   4        8.06        5.46      1.09 o
   8   2   4        3.12        3.14      1.46 o
  -9   3   4       26.17       30.39      5.16 o
  -8   3   4        5.51        6.83      1.35 o
  -7   3   4       43.05       42.63      3.40 o
  -6   3   4       39.40       41.02      4.64 o
  -5   3   4        5.88        8.24      1.86 o
  -4   3   4        4.74        2.79      0.80 o
  -3   3   4        0.69        1.41      0.70 o
  -2   3   4      194.40      194.88      5.14 o
  -1   3   4       32.03       27.17      1.88 o
   0   3   4       42.01       39.99      2.29 o
   1   3   4        0.57        0.77      1.00 o
   2   3   4       53.28       46.77      4.16 o
   3   3   4       33.61       35.00      3.87 o
   4   3   4        4.83        4.34      2.13 o
   5   3   4        1.05        1.25      1.26 o
   6   3   4        9.77       10.17      1.42 o
   7   3   4       45.46       44.37      2.69 o
   8   3   4        0.09        1.17      1.59 o
  -9   4   4        5.14        4.40      2.39 o
  -8   4   4        3.78        5.01      1.36 o
  -7   4   4       11.74       14.40      3.15 o
  -6   4   4        4.87        4.51      1.67 o
  -5   4   4       57.09       56.01      5.02 o
  -4   4   4       35.53       35.41      2.78 o
  -3   4   4       23.53       23.75      2.16 o
  -2   4   4        4.37        3.65      0.93 o
  -1   4   4       30.34       33.32      2.42 o
   0   4   4       70.28       65.96      3.38 o
   1   4   4        2.13        0.92      1.02 o
   2   4   4        5.69        6.09      1.81 o
   3   4   4        2.11        4.71      1.94 o
   4   4   4       21.47       20.77      3.32 o
   5   4   4        0.23        1.46      1.01 o
   6   4   4        8.99        8.74      1.63 o
   7   4   4        8.99        9.78      4.35 o
  -9   5   4        5.49        4.97      2.47 o
  -8   5   4       19.77       24.79      4.74 o
  -7   5   4        1.63       -1.50      2.32 o
  -6   5   4       37.65       35.84      4.62 o
  -5   5   4        4.56        3.05      1.81 o
  -4   5   4        0.03       -0.11      0.67 o
  -3   5   4       53.11       62.36      3.72 o
  -2   5   4       25.98       27.68      2.46 o
  -1   5   4       35.97       36.26      6.50 o
   0   5   4       60.72       59.70      3.73 o
   1   5   4        4.22        3.42      1.62 o
   2   5   4       35.97       37.98      4.41 o
   3   5   4        8.49        5.75      1.93 o
   4   5   4        0.12       -0.11      1.57 o
   5   5   4        5.22        7.74      1.72 o
   6   5   4        0.19       -1.00      1.13 o
  -8   6   4        6.92        2.32      1.93 o
  -7   6   4        1.15       -0.14      1.19 o
  -6   6   4       20.42       21.96      3.81 o
  -5   6   4        1.68        3.95      1.63 o
  -4   6   4        0.06       -0.15      1.78 o
  -3   6   4        3.58        2.36      1.19 o
  -2   6   4        0.34        2.05      1.21 o
  -1   6   4       29.10       30.95      2.87 o
   0   6   4       80.25       86.77      4.67 o
   1   6   4        0.02       -1.53      1.53 o
   2   6   4        0.48        2.26      1.76 o
   3   6   4        8.12        5.61      2.17 o
   4   6   4        4.74        4.23      2.34 o
   5   6   4        1.11        2.16      1.27 o
   6   6   4        6.32        5.19      4.91 o
  -7   7   4        1.11        1.73      1.88 o
  -6   7   4        0.14        0.35      1.65 o
  -5   7   4        0.19        2.24      2.02 o
  -4   7   4        3.22        4.12      1.73 o
  -3   7   4        0.02       -0.69      0.96 o
  -2   7   4        2.28        2.14      1.46 o
  -1   7   4        7.18       10.68      1.93 o
   0   7   4       19.18       18.33      2.49 o
   1   7   4        5.76        8.91      1.82 o
   2   7   4        0.06       -1.07      1.82 o
   3   7   4        6.44        7.86      2.50 o
   4   7   4       11.27       11.62      2.96 o
   5   7   4        0.06        0.29      1.80 o
  -6   8   4        8.80       12.79      3.28 o
  -5   8   4        0.76       -0.55      1.14 o
  -4   8   4        1.47        0.08      1.01 o
  -3   8   4        9.42       13.06      2.37 o
  -2   8   4        4.07        1.21      1.26 o
  -1   8   4        0.65        1.25      1.75 o
   0   8   4       18.13       21.52      3.77 o
   1   8   4       17.97       23.11      2.97 o
   2   8   4        2.34        1.36      1.36 o
   3   8   4        0.07       -1.32      1.32 o
  -4   9   4        0.84       -0.16      1.89 o
  -3   9   4        2.06        3.15      1.59 o
  -2   9   4        1.22        2.40      1.93 o
  -1   9   4        8.78        4.77      4.93 o
   0   9   4        6.85        2.91      1.37 o
   1   9   4        0.01       -0.83      1.28 o
  -2 -10   5        0.89        3.14      2.08 o
  -1 -10   5       14.70       15.03      2.68 o
   0 -10   5        0.00        2.16      1.50 o
   1 -10   5        0.36       -1.64      1.64 o
   2 -10   5        5.33        5.65      2.24 o
   3 -10   5       14.13       18.15      4.07 o
  -4  -9   5        0.12        1.78      2.43 o
  -3  -9   5        1.28        3.21      1.92 o
  -2  -9   5        0.26       -1.00      1.96 o
  -1  -9   5        5.96        8.23      2.17 o
   0  -9   5        0.51        3.21      1.60 o
   1  -9   5        7.29        8.01      1.85 o
   2  -9   5        0.16       -0.67      1.60 o
   3  -9   5       60.08       71.92      7.63 o
   4  -9   5        6.68        5.71      2.89 o
   5  -9   5        1.90        4.89      2.43 o
  -5  -8   5        5.85        5.90      2.82 o
  -4  -8   5        0.09        1.36      1.64 o
  -3  -8   5        0.09       -2.29      2.29 o
  -2  -8   5        5.43        2.21      1.24 o
  -1  -8   5        8.63        6.42      2.31 o
   0  -8   5       21.16       19.12      2.57 o
   1  -8   5        6.07        4.65      1.37 o
   2  -8   5        0.25       -0.88      1.07 o
   3  -8   5        5.80        4.38      2.41 o
   4  -8   5        5.42        4.96      2.21 o
   5  -8   5        0.56        0.08      1.84 o
   6  -8   5        4.05        7.61      2.82 o
  -7  -7   5        1.13        0.51      1.69 o
  -6  -7   5        9.95        8.89      3.65 o
  -5  -7   5       10.32       17.14      3.64 o
  -4  -7   5       21.97       18.51      3.67 o
  -3  -7   5        3.62        6.77      2.46 o
  -2  -7   5        1.12        0.52      1.21 o
  -1  -7   5       62.34       64.82      5.57 o
   0  -7   5        0.54        1.24      0.95 o
   1  -7   5        0.27        0.26      0.88 o
   2  -7   5        2.87        2.19      0.91 o
   3  -7   5        9.60       10.75      2.57 o
   4  -7   5      113.40      116.31      6.00 o
   5  -7   5        1.72       -0.20      1.14 o
   6  -7   5        0.01        1.27      1.51 o
   7  -7   5        0.00        0.72      1.75 o
  -7  -6   5        4.01        6.02      2.83 o
  -6  -6   5        1.57        2.34      2.15 o
  -5  -6   5       16.59       21.71      3.81 o
  -4  -6   5        1.49        3.87      1.95 o
  -3  -6   5       70.04       70.25      6.13 o
  -2  -6   5       24.49       21.86      3.24 o
  -1  -6   5        1.29        0.70      1.06 o
   0  -6   5      233.52      252.28      8.83 o
   1  -6   5        2.82        2.79      0.84 o
   2  -6   5        0.39        0.74      0.67 o
   3  -6   5        0.00        0.22      0.58 o
   4  -6   5        7.08        6.99      1.19 o
   5  -6   5        9.93       11.78      1.62 o
   6  -6   5       10.98       10.52      1.51 o
   7  -6   5        3.72        7.29      1.59 o
  -8  -5   5        3.09        3.98      4.00 o
  -7  -5   5       33.02       43.48      3.95 o
  -6  -5   5        1.93        2.57      3.51 o
  -5  -5   5        2.80        5.30      2.60 o
  -4  -5   5       91.96       88.08      6.69 o
  -3  -5   5        2.50        2.29      0.68 o
  -2  -5   5       30.59       33.35      2.23 o
  -1  -5   5        1.33        1.36      1.51 o
   0  -5   5        1.29        1.87      1.16 o
   1  -5   5        2.74        3.23      0.68 o
   2  -5   5       13.76       16.03      1.09 o
   3  -5   5       86.50       93.14      2.48 o
   4  -5   5      334.70      340.09      7.01 o
   5  -5   5       17.86       18.29      1.80 o
   6  -5   5        7.52        4.71      1.12 o
   7  -5   5        0.12       -0.25      1.37 o
   8  -5   5        1.68        1.06      1.03 o
  -9  -4   5        3.02        2.25      1.48 o
  -8  -4   5       24.79       22.49      3.16 o
  -7  -4   5        9.10       10.02      1.55 o
  -6  -4   5        8.32        8.65      1.24 o
  -5  -4   5       14.22       11.51      0.92 o
  -4  -4   5        8.73        6.09      1.35 o
  -3  -4   5      173.27      171.66      5.01 o
  -2  -4   5       60.28       59.31      2.42 o
  -1  -4   5      126.78      115.27      4.08 o
   0  -4   5      140.05      152.47      3.07 o
   1  -4   5      633.94      686.20      6.66 o
   2  -4   5        4.61        4.72      0.65 o
   3  -4   5       98.22       99.92      3.07 o
   4  -4   5        0.56        0.03      0.71 o
   5  -4   5       32.02       36.15      2.43 o
   6  -4   5       13.26       11.19      1.81 o
   7  -4   5        5.39        7.02      1.51 o
   8  -4   5        0.00       -0.57      1.49 o
  -9  -3   5        2.21        5.88      2.78 o
  -8  -3   5        8.43        9.92      1.78 o
  -7  -3   5      145.14      144.17      6.04 o
  -6  -3   5       11.15        6.82      3.60 o
  -5  -3   5        0.29       -0.11      1.19 o
  -4  -3   5       70.87       72.47      3.23 o
  -3  -3   5      351.95      366.54      4.90 o
  -2  -3   5      434.89      463.38      6.78 o
  -1  -3   5       33.99       38.03      3.23 o
   0  -3   5       52.97       55.57      1.97 o
   1  -3   5      206.32      220.39      2.70 o
   2  -3   5       90.57       99.90      1.77 o
   3  -3   5      127.40      116.92      3.37 o
   4  -3   5        2.59        4.42      1.13 o
   5  -3   5      294.22      278.73      6.27 o
   6  -3   5        2.16        2.40      1.52 o
   7  -3   5       22.74       23.83      2.32 o
   8  -3   5        0.82       -0.83      1.04 o
  -9  -2   5        0.20        0.04      1.26 o
  -8  -2   5        2.87        1.72      1.60 o
  -7  -2   5      123.90      129.40      8.40 o
  -6  -2   5       73.15       76.10      6.06 o
  -5  -2   5       33.71       34.47      2.69 o
  -4  -2   5       59.61       61.63      1.76 o
  -3  -2   5       34.57       31.61      1.41 o
  -2  -2   5      216.37      237.49      3.87 o
  -1  -2   5       21.92       22.89      1.33 o
   0  -2   5        4.32        6.60      0.59 o
   1  -2   5     1430.71     1556.30      6.24 o
   2  -2   5       11.13       11.16      0.59 o
   3  -2   5        8.16       10.34      1.18 o
   4  -2   5        8.00        9.63      1.13 o
   5  -2   5       88.07       92.41      3.61 o
   6  -2   5        8.81       10.68      1.45 o
   7  -2   5        7.17        6.09      1.29 o
   8  -2   5        0.24        0.94      1.85 o
  -9  -1   5        0.67       -1.65      1.65 o
  -8  -1   5       30.03       30.00      4.27 o
  -7  -1   5       52.56       51.02      5.05 o
  -6  -1   5      212.90      209.66      6.69 o
  -5  -1   5        7.05        6.46      0.79 o
  -4  -1   5      155.93      161.87      5.18 o
  -3  -1   5      384.95      420.49      3.36 o
  -2  -1   5       63.80       61.05      1.91 o
  -1  -1   5      136.69      123.21      3.58 o
   0  -1   5     1200.63     1239.84      7.18 o
   1  -1   5        0.13        0.07      0.22 o
   2  -1   5      156.34      178.39      1.85 o
   3  -1   5       11.35        9.32      0.70 o
   4  -1   5        4.25        3.66      0.49 o
   5  -1   5       31.26       30.40      1.24 o
   6  -1   5      155.23      155.67      4.98 o
   7  -1   5        5.53        5.69      1.36 o
   8  -1   5        3.52        1.83      4.18 o
 -10   0   5        2.53        2.55      3.13 o
  -9   0   5        0.39        1.50      1.43 o
  -8   0   5        2.05        1.49      0.76 o
  -7   0   5       48.38       46.29      2.77 o
  -6   0   5       44.61       44.05      2.53 o
  -5   0   5      215.08      202.72      3.57 o
  -4   0   5       87.48       99.58      2.00 o
  -3   0   5       93.75      105.32      1.68 o
  -2   0   5       22.83       23.07      0.89 o
  -1   0   5       88.67      100.14      1.97 o
   0   0   5       92.97       85.59      2.99 o
   1   0   5      178.29      199.90      2.69 o
   2   0   5      714.22      770.03      6.58 o
   3   0   5       25.76       23.28      1.70 o
   4   0   5       45.67       35.53      3.55 o
   5   0   5      138.24      147.27      4.90 o
   6   0   5        0.98        1.23      1.47 o
   7   0   5        0.09        1.95      1.49 o
   8   0   5        0.49        0.06      1.15 o
 -10   1   5        1.67       -2.57      2.84 o
  -9   1   5        0.01        1.30      1.09 o
  -8   1   5       29.28       29.55      2.88 o
  -7   1   5       96.84       94.30      4.78 o
  -6   1   5      106.18      102.58      4.64 o
  -5   1   5        1.47        0.91      0.51 o
  -4   1   5       52.01       52.29      2.08 o
  -3   1   5      193.58      207.41      2.98 o
  -2   1   5      630.12      651.67      4.76 o
  -1   1   5      271.59      283.74      5.14 o
   0   1   5       18.55       15.52      0.81 o
   1   1   5       31.24       34.37      2.28 o
   2   1   5      125.78      129.90      2.94 o
   3   1   5       58.32       58.86      2.28 o
   4   1   5       11.89       10.64      1.50 o
   5   1   5       28.14       24.92      1.98 o
   6   1   5      190.47      190.61      7.42 o
   7   1   5        4.68        5.92      2.15 o
   8   1   5        1.79       -0.74      1.76 o
  -9   2   5        0.41       -1.34      1.34 o
  -8   2   5        0.00       -0.59      1.73 o
  -7   2   5        5.11        6.87      1.61 o
  -6   2   5      277.23      286.45      6.57 o
  -5   2   5        7.21        5.21      1.00 o
  -4   2   5       15.44       17.96      1.72 o
  -3   2   5       27.32       27.27      2.47 o
  -2   2   5        1.77        2.90      0.49 o
  -1   2   5      215.66      221.83      7.60 o
   0   2   5        0.17        0.38      0.50 o
   1   2   5        0.41        1.43      1.17 o
   2   2   5      510.40      520.14     14.01 o
   3   2   5        0.19       -0.18      0.93 o
   4   2   5        5.43        5.38      1.28 o
   5   2   5       32.87       30.76      2.19 o
   6   2   5       45.47       44.46      2.77 o
   7   2   5       36.04       40.18      9.13 o
   8   2   5        1.71        1.90      1.33 o
  -9   3   5        6.37        4.76      2.11 o
  -8   3   5        0.05       -0.16      1.21 o
  -7   3   5      105.59      107.31      5.45 o
  -6   3   5        9.71       11.59      2.67 o
  -5   3   5       82.84       90.96      4.29 o
  -4   3   5        3.83        3.42      0.91 o
  -3   3   5      147.59      151.46      6.48 o
  -2   3   5       55.82       63.76      3.02 o
  -1   3   5        1.07        0.72      0.72 o
   0   3   5      203.17      216.40      5.37 o
   1   3   5       50.96       49.60      4.49 o
   2   3   5      125.13      129.99      7.40 o
   3   3   5       45.47       48.44      4.75 o
   4   3   5        0.23       -0.17      1.48 o
   5   3   5        3.82        3.67      1.28 o
   6   3   5        1.39        2.02      1.03 o
   7   3   5       52.52       44.84     10.22 o
  -9   4   5        5.62       10.14      3.39 o
  -8   4   5        0.41        0.11      1.28 o
  -7   4   5        4.52        4.59      1.97 o
  -6   4   5       71.73       69.19      6.10 o
  -5   4   5      131.25      138.07      5.67 o
  -4   4   5       71.44       70.99      3.88 o
  -3   4   5       84.70       92.12      4.19 o
  -2   4   5       76.13       70.18      3.55 o
  -1   4   5       98.64      100.75      4.11 o
   0   4   5        0.04       -0.14      0.77 o
   1   4   5       24.79       23.23      3.38 o
   2   4   5       13.46       13.52      2.65 o
   3   4   5       17.90       18.12      3.17 o
   4   4   5       29.30       30.83      4.23 o
   5   4   5       19.29       20.17      3.09 o
   6   4   5       13.62       13.90      1.89 o
   7   4   5        0.89        1.79      1.77 o
  -8   5   5        4.04        7.56      2.75 o
  -7   5   5       10.56        9.20      2.62 o
  -6   5   5       45.13       56.08      5.81 o
  -5   5   5       56.47       56.43      3.92 o
  -4   5   5       71.65       73.60      4.26 o
  -3   5   5        0.14       -0.36      0.72 o
  -2   5   5       32.77       33.16      3.72 o
  -1   5   5       25.68       27.61      4.16 o
   0   5   5        3.69        3.71      2.11 o
   1   5   5       20.67       16.65      3.01 o
   2   5   5       29.62       27.08      3.92 o
   3   5   5        9.79       13.36      3.01 o
   4   5   5        5.81        7.14      2.18 o
   5   5   5        6.38        5.33      1.71 o
   6   5   5        3.07        4.07      1.33 o
  -8   6   5        9.84       13.65      3.76 o
  -7   6   5        2.05       -0.03      1.45 o
  -6   6   5       10.47       10.23      2.70 o
  -5   6   5       23.41       29.68      3.12 o
  -4   6   5       36.01       31.39      3.06 o
  -3   6   5       24.10       25.03      2.64 o
  -2   6   5       10.60       10.28      1.79 o
  -1   6   5        6.79        6.46      1.38 o
   0   6   5       64.42       64.75      4.10 o
   1   6   5        0.28        1.69      1.71 o
   2   6   5        2.63        0.24      1.61 o
   3   6   5        0.31       -1.73      1.73 o
   4   6   5       13.77       12.86      3.05 o
   5   6   5        0.53        0.19      1.24 o
  -7   7   5        4.99        2.47      1.53 o
  -6   7   5       29.35       28.97      4.78 o
  -5   7   5        8.55        7.05      1.69 o
  -4   7   5       15.35       15.65      2.35 o
  -3   7   5        2.24        2.32      1.06 o
  -2   7   5        0.80        1.36      1.34 o
  -1   7   5        1.80       -0.18      1.37 o
   0   7   5        7.62        9.05      1.82 o
   1   7   5       11.73       13.65      2.59 o
   2   7   5        1.67        0.55      1.67 o
   3   7   5        3.62        3.68      1.79 o
   4   7   5        1.68        4.38      2.43 o
  -6   8   5        2.38        3.36      2.32 o
  -5   8   5        0.49       -0.02      1.48 o
  -4   8   5        1.27        0.57      1.19 o
  -3   8   5       12.91       16.92      2.71 o
  -2   8   5        4.07        0.98      1.28 o
  -1   8   5       12.04       13.55      2.38 o
   0   8   5       19.04       18.46      2.71 o
   1   8   5        2.99        3.31      1.55 o
   2   8   5        1.01        1.44      1.33 o
  -3   9   5        1.91        4.17      1.53 o
  -2   9   5        2.37        3.52      1.58 o
  -1   9   5        0.00        1.54      1.44 o
   0   9   5       11.96       11.53      4.11 o
  -1 -10   6        7.30        2.42      4.05 o
   0 -10   6        5.43        4.84      2.02 o
   1 -10   6        0.01       -2.77      2.77 o
   2 -10   6        1.53        4.91      2.38 o
  -4  -9   6        0.05       -0.64      1.88 o
  -3  -9   6        0.00       -1.20      1.50 o
  -2  -9   6        8.45        6.77      2.45 o
  -1  -9   6        4.50        9.28      2.04 o
   0  -9   6        0.64        0.72      1.44 o
   1  -9   6        0.37       -0.33      1.01 o
   2  -9   6        3.90        2.54      1.62 o
   3  -9   6        7.06        4.93      1.91 o
   4  -9   6        7.30        5.51      2.30 o
  -5  -8   6        0.21       -1.92      2.40 o
  -4  -8   6        1.29        4.34      2.23 o
  -3  -8   6        6.22        7.09      2.71 o
  -2  -8   6       27.41       28.90      4.39 o
  -1  -8   6       25.70       23.91      3.76 o
   0  -8   6        0.18        0.02      2.12 o
   1  -8   6        9.14       13.00      2.04 o
   2  -8   6       31.03       31.32      4.56 o
   3  -8   6       62.34       71.86      6.96 o
   4  -8   6        5.35        2.36      2.03 o
   5  -8   6       10.82       11.65      3.02 o
  -6  -7   6       18.18       22.87      3.19 o
  -5  -7   6       12.60       15.17      3.48 o
  -4  -7   6       12.85       14.73      3.48 o
  -3  -7   6        0.55        1.01      1.39 o
  -2  -7   6        2.50        2.96      1.71 o
  -1  -7   6       68.07       67.72      5.79 o
   0  -7   6       36.93       34.66      3.72 o
   1  -7   6       33.06       32.51      2.34 o
   2  -7   6       12.06       14.90      1.69 o
   3  -7   6      126.88      137.45      6.48 o
   4  -7   6       11.35       12.32      2.07 o
   5  -7   6        3.29        4.24      1.19 o
   6  -7   6        0.00        0.46      0.88 o
  -7  -6   6        2.66        4.24      1.95 o
  -6  -6   6        3.51        0.86      3.99 o
  -5  -6   6        2.67        4.75      1.57 o
  -4  -6   6        0.34        1.89      1.71 o
  -3  -6   6        1.80        0.92      1.46 o
  -2  -6   6       18.00       14.65      2.56 o
  -1  -6   6       65.50       70.78      3.94 o
   0  -6   6      190.87      194.74      5.25 o
   1  -6   6       35.48       32.41      2.18 o
   2  -6   6        1.59        2.11      0.86 o
   3  -6   6        6.17        3.16      0.84 o
   4  -6   6       13.46       12.02      1.51 o
   5  -6   6        6.96        6.07      1.13 o
   6  -6   6       17.73       19.28      2.07 o
   7  -6   6        6.32        4.41      1.30 o
  -8  -5   6       24.56       24.02      3.10 o
  -7  -5   6        0.91        0.09      1.60 o
  -6  -5   6       35.09       31.78      3.23 o
  -5  -5   6       43.34       50.02      3.79 o
  -4  -5   6       20.36       22.59      3.60 o
  -3  -5   6       23.23       19.54      1.84 o
  -2  -5   6      131.90      128.49      3.86 o
  -1  -5   6      129.19      132.89      4.96 o
   0  -5   6        0.14       -0.66      0.66 o
   1  -5   6       10.90       11.31      0.92 o
   2  -5   6       10.26        9.47      0.88 o
   3  -5   6       46.12       47.39      1.74 o
   4  -5   6      261.18      271.26      6.39 o
   5  -5   6        4.31        2.00      1.00 o
   6  -5   6        0.00       -0.30      0.80 o
   7  -5   6        0.08        0.59      0.86 o
  -9  -4   6        2.18        0.99      1.90 o
  -8  -4   6        6.61        3.69      1.77 o
  -7  -4   6       36.06       39.65      3.60 o
  -6  -4   6        2.16        0.60      1.17 o
  -5  -4   6        3.12        2.82      1.52 o
  -4  -4   6       47.76       42.89      2.18 o
  -3  -4   6       76.50       78.84      2.30 o
  -2  -4   6       25.62       25.68      1.51 o
  -1  -4   6       64.74       64.41      3.23 o
   0  -4   6      416.38      446.42      4.76 o
   1  -4   6        0.05        0.55      0.74 o
   2  -4   6       91.58      100.92      2.32 o
   3  -4   6        2.93        2.52      0.80 o
   4  -4   6       17.46       15.44      1.89 o
   5  -4   6        0.32       -0.92      0.92 o
   6  -4   6        2.82        2.96      0.98 o
   7  -4   6        1.07        1.14      0.98 o
   8  -4   6        2.92        4.88      1.44 o
  -9  -3   6        2.20        4.96      2.20 o
  -8  -3   6        1.45        3.14      2.04 o
  -7  -3   6      120.42      111.51      8.23 o
  -6  -3   6        6.88        7.21      1.40 o
  -5  -3   6       28.68       26.02      2.02 o
  -4  -3   6       18.13       21.12      1.18 o
  -3  -3   6       62.45       60.33      1.33 o
  -2  -3   6      195.70      207.51      8.14 o
  -1  -3   6        7.04       10.85      1.94 o
   0  -3   6      105.00      114.24      2.86 o
   1  -3   6       35.91       34.67      1.12 o
   2  -3   6       54.02       51.86      2.29 o
   3  -3   6      193.56      197.77      4.71 o
   4  -3   6      352.52      360.58     11.36 o
   5  -3   6       15.90       16.07      1.60 o
   6  -3   6        9.70        9.30      1.49 o
   7  -3   6        5.77        5.72      1.21 o
   8  -3   6        1.04        0.39      0.85 o
  -9  -2   6        1.36        1.13      1.75 o
  -8  -2   6       22.06       23.75      4.10 o
  -7  -2   6        0.09        1.85      1.57 o
  -6  -2   6      104.02      105.33      7.23 o
  -5  -2   6       20.76       18.94      3.10 o
  -4  -2   6        0.74        0.62      0.38 o
  -3  -2   6      221.75      245.30      2.91 o
  -2  -2   6      218.93      244.89      4.63 o
  -1  -2   6      391.76      391.94      4.06 o
   0  -2   6      842.76      921.74      6.49 o
   1  -2   6      965.70     1038.83      8.67 o
   2  -2   6        2.20        2.56      0.37 o
   3  -2   6        0.18        0.54      0.58 o
   4  -2   6        4.01        4.87      1.00 o
   5  -2   6        0.14       -0.99      0.99 o
   6  -2   6       12.82       13.77      1.68 o
   7  -2   6        5.60        9.40      1.52 o
   8  -2   6        0.99        0.67      1.80 o
  -9  -1   6        0.99       -0.62      1.33 o
  -8  -1   6        0.04        0.08      1.59 o
  -7  -1   6      209.33      193.43     13.63 o
  -6  -1   6        4.35        2.09      0.90 o
  -5  -1   6        7.29        5.63      0.77 o
  -4  -1   6       91.81       99.65      2.23 o
  -3  -1   6      423.38      451.46      4.31 o
  -2  -1   6     1789.89     1900.21     11.79 o
  -1  -1   6      311.05      330.47      5.17 o
   0  -1   6      109.69      118.34      1.84 o
   1  -1   6       13.01       10.80      0.53 o
   2  -1   6       35.20       41.03      1.03 o
   3  -1   6       46.87       48.14      1.54 o
   4  -1   6       60.52       60.73      1.94 o
   5  -1   6      221.41      220.65      6.69 o
   6  -1   6       16.21       15.70      1.76 o
   7  -1   6       12.49       13.87      1.75 o
   8  -1   6        0.15       -1.33      1.33 o
  -9   0   6        0.26       -1.06      1.37 o
  -8   0   6        2.40        1.46      0.94 o
  -7   0   6      104.21      102.29      4.21 o
  -6   0   6      158.08      153.33      4.80 o
  -5   0   6       24.05       25.81      1.21 o
  -4   0   6      253.10      251.28      3.47 o
  -3   0   6      200.18      203.98      2.91 o
  -2   0   6      107.72      126.85      2.82 o
  -1   0   6        2.05        2.55      0.66 o
   0   0   6      107.59      115.61      5.71 o
   1   0   6     1092.49     1180.71      9.50 o
   2   0   6        0.60        0.51      0.49 o
   3   0   6        7.19        5.63      1.89 o
   4   0   6       15.03       13.39      1.73 o
   5   0   6       14.32       14.54      2.69 o
   6   0   6        0.76        0.84      1.27 o
   7   0   6       13.65       14.84      3.44 o
   8   0   6        0.42        0.16      1.44 o
  -9   1   6        0.09       -1.15      1.15 o
  -8   1   6       28.21       28.38      3.69 o
  -7   1   6       70.37       74.28      4.41 o
  -6   1   6      374.59      355.72      8.86 o
  -5   1   6       12.00       13.38      1.32 o
  -4   1   6       63.06       60.71      3.37 o
  -3   1   6       91.23       98.06      2.96 o
  -2   1   6      143.47      151.59      2.51 o
  -1   1   6      391.26      397.06     14.78 o
   0   1   6      369.04      391.64      7.81 o
   1   1   6        2.26        2.69      0.46 o
   2   1   6      137.52      143.29      3.13 o
   3   1   6       15.94       14.10      1.19 o
   4   1   6        7.99       11.72      1.66 o
   5   1   6        7.79        6.21      1.13 o
   6   1   6       37.99       43.85      4.55 o
   7   1   6        0.83       -2.76      2.76 o
   8   1   6        9.40        7.10      2.53 o
  -9   2   6        0.39        1.80      1.43 o
  -8   2   6       12.84        9.36      1.95 o
  -7   2   6       56.36       56.98      3.96 o
  -6   2   6        3.37        4.41      1.12 o
  -5   2   6      359.16      369.36      8.19 o
  -4   2   6       13.89       17.47      1.75 o
  -3   2   6        1.62        1.19      0.68 o
  -2   2   6        8.15        9.99      0.82 o
  -1   2   6       81.85       80.15      3.14 o
   0   2   6        4.56        4.04      0.71 o
   1   2   6      154.73      161.75      7.97 o
   2   2   6      138.85      137.40      7.71 o
   3   2   6       58.95       63.76      6.06 o
   4   2   6       16.44       14.68      1.93 o
   5   2   6        9.73       11.36      1.89 o
   6   2   6        4.76        4.66      1.69 o
   7   2   6        1.16       -2.01      2.01 o
  -9   3   6        0.28        2.32      1.59 o
  -8   3   6       24.14       28.99      3.08 o
  -7   3   6      133.68      138.86      6.29 o
  -6   3   6      100.16       96.55      7.05 o
  -5   3   6        0.13       -0.95      0.95 o
  -4   3   6        5.31        5.91      1.34 o
  -3   3   6       33.28       36.91      2.50 o
  -2   3   6      105.24      114.83      4.15 o
  -1   3   6      144.49      144.27      5.06 o
   0   3   6       73.81       83.98      3.40 o
   1   3   6        5.79        8.86      2.30 o
   2   3   6        3.65        3.50      1.71 o
   3   3   6       61.36       64.04      5.81 o
   4   3   6        1.54        1.70      1.20 o
   5   3   6        3.67        3.32      1.26 o
   6   3   6       61.83       56.92      3.38 o
   7   3   6        0.05       -1.39      1.39 o
  -9   4   6        5.05        4.98      2.11 o
  -8   4   6        0.05        0.02      1.06 o
  -7   4   6        4.38        3.93      1.84 o
  -6   4   6       64.22       67.23      6.04 o
  -5   4   6       43.35       42.48      4.14 o
  -4   4   6        0.11       -0.10      0.81 o
  -3   4   6        0.01       -0.13      0.75 o
  -2   4   6        4.68        7.01      1.23 o
  -1   4   6       13.02       11.46      1.50 o
   0   4   6       25.92       25.10      2.19 o
   1   4   6        5.89        5.04      1.62 o
   2   4   6       85.69       94.38      7.15 o
   3   4   6        3.80        5.73      1.98 o
   4   4   6        0.51        2.03      1.27 o
   5   4   6       11.02       10.22      2.29 o
   6   4   6        8.97        8.85      1.62 o
  -8   5   6        2.07        0.26      1.51 o
  -7   5   6       46.52       43.55      5.62 o
  -6   5   6        2.63        0.46      1.59 o
  -5   5   6       36.89       41.30      3.39 o
  -4   5   6        8.59       10.34      1.75 o
  -3   5   6       18.82       21.25      2.28 o
  -2   5   6       16.21       15.08      1.98 o
  -1   5   6        3.88        3.27      1.18 o
   0   5   6       23.88       27.16      2.56 o
   1   5   6        3.11        6.50      2.19 o
   2   5   6       20.48       21.51      3.66 o
   3   5   6       15.61       16.64      3.62 o
   4   5   6        1.05        2.03      1.35 o
   5   5   6        0.56        1.40      1.31 o
  -8   6   6        0.06        2.61      1.76 o
  -7   6   6        1.32        2.72      1.71 o
  -6   6   6       24.80       20.54      3.81 o
  -5   6   6       38.21       35.73      3.38 o
  -4   6   6       26.71       29.64      3.06 o
  -3   6   6        0.56        1.02      0.86 o
  -2   6   6        8.92       12.28      1.98 o
  -1   6   6        3.16        3.85      1.13 o
   0   6   6        1.53        2.77      1.22 o
   1   6   6        8.60        9.71      2.15 o
   2   6   6       14.64       15.49      3.46 o
   3   6   6        6.22        5.43      2.05 o
   4   6   6       17.52       24.13      4.40 o
   5   6   6        2.10        0.67      3.64 o
  -6   7   6       13.50       10.90      2.87 o
  -5   7   6       12.51       15.44      2.46 o
  -4   7   6       12.95       13.28      2.55 o
  -3   7   6       11.83       10.27      2.08 o
  -2   7   6        1.40        3.12      1.22 o
  -1   7   6       10.90       10.53      1.98 o
   0   7   6        6.02        8.04      1.73 o
   1   7   6        1.82        3.88      1.43 o
   2   7   6        0.13        0.49      1.72 o
   3   7   6        0.11       -2.45      2.45 o
  -5   8   6        5.59        2.22      1.65 o
  -4   8   6        6.18        5.43      1.66 o
  -3   8   6        1.68        2.31      1.62 o
  -2   8   6        0.44        0.85      1.20 o
  -1   8   6        1.98        1.12      1.31 o
   0   8   6        3.93        4.26      1.46 o
   1   8   6        6.44        7.61      4.26 o
   2   8   6        2.02        3.28      1.81 o
   0 -10   7        1.27        2.46      1.72 o
   1 -10   7        2.16        1.71      1.82 o
  -4  -9   7        0.02        2.21      1.73 o
  -3  -9   7        8.22       12.90      3.73 o
  -2  -9   7        5.66        5.90      2.38 o
  -1  -9   7        1.26        2.68      1.57 o
   0  -9   7        7.92        7.03      2.87 o
   1  -9   7       15.40       12.96      3.47 o
   2  -9   7        3.20        3.71      2.34 o
   3  -9   7       14.91       22.21      4.36 o
   4  -9   7        7.37        8.40      2.47 o
  -5  -8   7        0.61        3.20      2.23 o
  -4  -8   7       11.05       17.50      4.04 o
  -3  -8   7       27.69       28.59      4.46 o
  -2  -8   7        4.32        1.30      1.57 o
  -1  -8   7       18.89       20.48      3.66 o
   0  -8   7        0.00        0.10      1.01 o
   1  -8   7       39.12       39.77      3.28 o
   2  -8   7        5.89        7.65      2.52 o
   3  -8   7       74.79       79.21      5.59 o
   4  -8   7       23.57       24.46      3.57 o
   5  -8   7        2.25        4.95      1.80 o
  -6  -7   7        9.12        6.51      1.85 o
  -5  -7   7        4.64        4.95      2.51 o
  -4  -7   7        0.04        2.53      2.17 o
  -3  -7   7        1.38        5.12      2.17 o
  -2  -7   7        3.17        2.84      1.60 o
  -1  -7   7        0.35        0.02      1.54 o
   0  -7   7        8.79       12.50      1.58 o
   1  -7   7       24.10       25.44      2.15 o
   2  -7   7       37.10       40.83      3.48 o
   3  -7   7        0.09       -0.12      1.11 o
   4  -7   7        0.00        0.09      0.74 o
   5  -7   7        0.09        0.46      0.81 o
   6  -7   7        1.28        2.18      0.87 o
  -7  -6   7        6.53        8.09      2.01 o
  -6  -6   7        0.89       -0.70      1.87 o
  -5  -6   7        0.95        1.32      1.33 o
  -4  -6   7       33.90       24.93      3.87 o
  -3  -6   7       55.80       52.09      5.42 o
  -2  -6   7       40.47       42.88      4.70 o
  -1  -6   7       30.10       28.34      2.64 o
   0  -6   7       26.15       27.69      2.09 o
   1  -6   7        0.04        0.54      0.42 o
   2  -6   7        0.01       -0.47      0.48 o
   3  -6   7       86.45       83.96      3.98 o
   4  -6   7       34.46       34.23      2.45 o
   5  -6   7        2.89        4.10      1.20 o
   6  -6   7        0.01        1.21      1.23 o
   7  -6   7       12.70       11.85      1.80 o
  -8  -5   7       14.81       16.91      4.45 o
  -7  -5   7        0.01        1.35      1.30 o
  -6  -5   7       52.20       48.27      3.94 o
  -5  -5   7       44.84       44.04      3.46 o
  -4  -5   7        0.00       -0.08      1.13 o
  -3  -5   7      151.61      150.58      4.61 o
  -2  -5   7       25.54       25.59      2.35 o
  -1  -5   7      109.85      113.52      7.41 o
   0  -5   7       65.83       63.07      2.47 o
   1  -5   7       53.40       51.80      2.15 o
   2  -5   7        0.44        0.84      0.45 o
   3  -5   7       29.17       24.87      2.08 o
   4  -5   7        0.04        0.33      0.71 o
   5  -5   7        8.40        9.21      1.36 o
   6  -5   7        0.07        0.41      1.04 o
   7  -5   7        0.00        0.22      0.90 o
  -8  -4   7        1.75        5.61      2.73 o
  -7  -4   7        0.13        0.75      1.04 o
  -6  -4   7        6.59        6.91      1.65 o
  -5  -4   7       35.39       39.62      2.10 o
  -4  -4   7       12.00       11.08      0.82 o
  -3  -4   7       14.70       13.15      0.82 o
  -2  -4   7       52.23       47.13      1.89 o
  -1  -4   7       38.07       39.78      2.69 o
   0  -4   7       54.37       58.52      3.07 o
   1  -4   7       10.95       10.58      0.84 o
   2  -4   7       35.65       44.00      2.15 o
   3  -4   7        0.36        0.69      1.15 o
   4  -4   7      110.30      102.91      4.66 o
   5  -4   7        0.19        1.29      1.11 o
   6  -4   7       31.27       28.84      2.99 o
   7  -4   7        3.66        2.46      1.30 o
  -9  -3   7        2.98        0.93      2.43 o
  -8  -3   7       10.77       10.03      2.81 o
  -7  -3   7        0.23        0.02      1.59 o
  -6  -3   7       49.38       49.94      5.49 o
  -5  -3   7       17.99       15.40      1.34 o
  -4  -3   7       97.70       98.58      2.78 o
  -3  -3   7       10.64       12.22      0.83 o
  -2  -3   7        8.60       10.79      1.06 o
  -1  -3   7        1.52        0.90      1.10 o
   0  -3   7        2.20        3.46      0.74 o
   1  -3   7       34.73       38.72      1.31 o
   2  -3   7      139.77      133.50      3.93 o
   3  -3   7       98.43       94.10      5.21 o
   4  -3   7      156.50      149.32      5.43 o
   5  -3   7       47.00       50.65      3.80 o
   6  -3   7        8.71       10.86      1.37 o
   7  -3   7        1.64        0.73      0.97 o
  -9  -2   7        2.62       -0.32      1.57 o
  -8  -2   7        4.79        8.06      2.89 o
  -7  -2   7        8.86        8.78      2.55 o
  -6  -2   7       51.24       49.88      5.33 o
  -5  -2   7       11.33       10.73      1.01 o
  -4  -2   7        2.09        1.91      0.37 o
  -3  -2   7        0.04       -0.30      0.40 o
  -2  -2   7       97.54       96.00      2.56 o
  -1  -2   7        5.63        3.30      0.45 o
   0  -2   7        1.72        2.94      0.47 o
   1  -2   7       18.64       19.44      1.33 o
   2  -2   7        6.51        8.99      0.61 o
   3  -2   7      130.60      133.27      2.41 o
   4  -2   7        0.25        0.42      0.61 o
   5  -2   7        1.15        2.08      1.08 o
   6  -2   7        1.92        0.68      0.82 o
   7  -2   7        0.02       -0.13      1.05 o
   8  -2   7        3.99        4.93      1.57 o
  -9  -1   7        8.42        5.47      1.68 o
  -8  -1   7        6.33        5.78      1.72 o
  -7  -1   7      146.14      144.23      5.13 o
  -6  -1   7       35.59       30.34      2.88 o
  -5  -1   7       56.54       53.99      3.54 o
  -4  -1   7       45.65       49.45      2.07 o
  -3  -1   7       28.93       25.50      1.09 o
  -2  -1   7        3.80        4.09      0.44 o
  -1  -1   7       63.66       57.42      2.46 o
   0  -1   7        0.69        1.28      1.15 o
   1  -1   7        6.25        7.27      0.81 o
   2  -1   7       23.96       23.87      0.92 o
   3  -1   7       61.35       62.32      1.94 o
   4  -1   7      119.00      109.09      4.47 o
   5  -1   7        0.26        0.22      1.07 o
   6  -1   7       14.67       11.86      1.84 o
   7  -1   7        3.59        4.57      1.27 o
  -9   0   7        0.02        1.21      1.19 o
  -8   0   7        9.00       10.44      1.59 o
  -7   0   7        2.29        0.98      0.90 o
  -6   0   7       49.29       52.49      2.92 o
  -5   0   7       39.62       36.70      1.50 o
  -4   0   7       18.43       17.44      1.65 o
  -3   0   7       26.53       34.45      1.35 o
  -2   0   7      210.68      224.91      4.34 o
  -1   0   7      172.21      169.86      5.17 o
   0   0   7      283.96      308.71      7.19 o
   1   0   7       12.31       16.53      2.54 o
   2   0   7       47.59       44.33      1.95 o
   3   0   7        6.13        5.70      0.70 o
   4   0   7       31.69       27.61      2.15 o
   5   0   7       14.52       14.97      2.53 o
   6   0   7        0.36        2.48      1.78 o
   7   0   7        1.66        2.45      1.46 o
  -9   1   7        1.29       -0.03      2.68 o
  -8   1   7        0.00       -1.35      1.35 o
  -7   1   7       62.97       65.01      4.24 o
  -6   1   7        0.58        0.89      1.10 o
  -5   1   7       10.40        9.56      1.22 o
  -4   1   7      228.13      240.50      6.39 o
  -3   1   7      411.71      424.62     11.65 o
  -2   1   7      348.05      365.32      3.90 o
  -1   1   7       79.31       84.16      2.45 o
   0   1   7      229.02      231.21      6.49 o
   1   1   7        3.32        2.96      0.32 o
   2   1   7        9.10        8.74      0.79 o
   3   1   7        0.39        0.09      0.43 o
   4   1   7       72.38       69.25      3.79 o
   5   1   7       47.35       49.67      4.99 o
   6   1   7       20.15       18.17      3.31 o
   7   1   7        2.60        2.86      2.09 o
  -9   2   7       10.42       16.53      2.63 o
  -8   2   7        3.66        2.66      1.90 o
  -7   2   7       68.47       62.29      5.98 o
  -6   2   7       34.65       33.65      2.28 o
  -5   2   7       15.44       16.60      1.80 o
  -4   2   7       22.71       22.04      1.98 o
  -3   2   7        0.14       -0.51      0.51 o
  -2   2   7       20.72       24.38      1.20 o
  -1   2   7        6.27        3.51      0.68 o
   0   2   7       24.86       30.75      1.66 o
   1   2   7      104.40      120.08      7.37 o
   2   2   7        0.00        0.33      1.36 o
   3   2   7        0.99        1.27      1.07 o
   4   2   7       24.51       20.08      2.32 o
   5   2   7        0.19       -0.23      1.29 o
   6   2   7        0.35       -0.95      1.40 o
   7   2   7        5.97        4.43      2.42 o
  -9   3   7        1.14        2.52      2.38 o
  -8   3   7        1.77        0.20      1.63 o
  -7   3   7       23.54       23.57      3.34 o
  -6   3   7      180.52      180.87      6.59 o
  -5   3   7       39.10       40.79      3.05 o
  -4   3   7       50.68       46.26      3.02 o
  -3   3   7      145.44      153.72      6.84 o
  -2   3   7        3.73        2.65      1.27 o
  -1   3   7       45.86       48.34      2.62 o
   0   3   7      122.46      127.17      4.21 o
   1   3   7        3.01        4.57      1.77 o
   2   3   7       49.28       42.56      4.85 o
   3   3   7       11.50       12.31      1.90 o
   4   3   7        4.20        5.61      1.55 o
   5   3   7        1.28        1.01      1.87 o
   6   3   7        2.61        2.82      1.29 o
  -8   4   7       12.93       14.71      3.36 o
  -7   4   7       36.76       36.79      5.08 o
  -6   4   7        1.80        3.06      1.14 o
  -5   4   7       68.38       71.36      4.22 o
  -4   4   7       21.54       20.66      2.26 o
  -3   4   7       10.18       11.35      2.78 o
  -2   4   7        0.18       -0.10      0.81 o
  -1   4   7       15.25       14.45      1.72 o
   0   4   7       20.04       17.63      1.83 o
   1   4   7       49.00       55.40      3.29 o
   2   4   7        5.55        6.39      2.31 o
   3   4   7       25.46       22.68      4.11 o
   4   4   7        1.06        1.74      2.75 o
   5   4   7        0.01       -1.35      1.35 o
   6   4   7        7.63        6.08      1.85 o
  -8   5   7        4.73        5.35      2.20 o
  -7   5   7       49.19       46.82      5.83 o
  -6   5   7       33.53       35.33      3.35 o
  -5   5   7        1.98        0.73      0.97 o
  -4   5   7       17.39       18.72      2.48 o
  -3   5   7       25.80       30.47      2.77 o
  -2   5   7       16.68       14.98      2.30 o
  -1   5   7       36.01       37.18      2.93 o
   0   5   7       47.78       43.14      3.17 o
   1   5   7       12.82       12.68      1.89 o
   2   5   7        0.12       -0.87      1.88 o
   3   5   7       16.22       15.47      3.66 o
   4   5   7        4.59        4.02      1.60 o
   5   5   7        0.13       -1.19      1.75 o
  -7   6   7        6.57        3.53      1.87 o
  -6   6   7        8.49        4.38      1.42 o
  -5   6   7       17.10       15.03      2.42 o
  -4   6   7        3.31        2.75      2.17 o
  -3   6   7        0.84        0.64      1.17 o
  -2   6   7        1.14       -0.36      1.20 o
  -1   6   7        0.90        3.70      1.21 o
   0   6   7       19.86       21.41      2.43 o
   1   6   7        1.04        3.00      1.32 o
   2   6   7        5.27        6.95      2.37 o
   3   6   7        1.78        2.85      1.75 o
   4   6   7        0.01        4.18      2.31 o
  -6   7   7        2.86        4.20      1.57 o
  -5   7   7       10.80        8.34      1.99 o
  -4   7   7       16.32       19.24      2.97 o
  -3   7   7        0.34       -0.10      1.03 o
  -2   7   7        5.09        5.89      1.91 o
  -1   7   7        3.00        3.10      1.24 o
   0   7   7        0.75       -0.60      1.11 o
   1   7   7        4.82        7.01      3.77 o
   2   7   7        5.16        8.02      2.98 o
  -4   8   7        5.43        2.95      1.94 o
  -3   8   7        9.64       13.69      2.41 o
  -2   8   7        1.10        3.13      1.87 o
  -1   8   7        0.37       -1.53      1.53 o
   0   8   7        0.02       -0.07      1.20 o
  -3  -9   8        1.55        4.39      2.28 o
  -2  -9   8       11.46       12.10      3.23 o
  -1  -9   8        6.96        8.69      2.32 o
   0  -9   8        8.87       10.75      2.10 o
   1  -9   8        3.40        4.96      2.57 o
   2  -9   8        0.36       -2.25      2.25 o
   3  -9   8        2.36        2.55      1.75 o
  -5  -8   8        0.64        1.52      1.31 o
  -4  -8   8       36.10       35.31      5.60 o
  -3  -8   8       27.20       32.64      5.00 o
  -2  -8   8        3.34        6.02      2.28 o
  -1  -8   8       38.00       36.85      3.50 o
   0  -8   8       27.92       27.19      4.43 o
   1  -8   8        1.67        0.87      3.35 o
   2  -8   8        4.60        5.60      1.71 o
   3  -8   8        0.22        1.24      1.20 o
   4  -8   8        0.08       -0.20      1.25 o
  -6  -7   8        3.58        4.20      1.53 o
  -5  -7   8       11.28        9.39      1.99 o
  -4  -7   8        7.31        6.85      1.64 o
  -3  -7   8        5.74        8.54      2.71 o
  -2  -7   8       69.97       73.70      6.62 o
  -1  -7   8        3.24        3.65      1.27 o
   0  -7   8       93.11       91.80      4.09 o
   1  -7   8       90.28       92.43      3.95 o
   2  -7   8        6.31        6.62      1.65 o
   3  -7   8        7.05        7.44      1.66 o
   4  -7   8        0.38        1.60      1.16 o
   5  -7   8        2.13        1.45      1.30 o
  -7  -6   8        0.85        1.10      1.25 o
  -6  -6   8        0.18       -1.21      1.44 o
  -5  -6   8        0.01       -1.39      1.39 o
  -4  -6   8       18.88       22.03      3.95 o
  -3  -6   8      186.84      194.99     10.47 o
  -2  -6   8       58.23       56.48      3.79 o
  -1  -6   8      134.82      124.48      7.27 o
   0  -6   8        8.79        9.30      1.29 o
   1  -6   8       53.65       56.02      2.08 o
   2  -6   8        2.67        3.26      0.71 o
   3  -6   8      170.10      174.42      5.17 o
   4  -6   8        2.87        2.50      0.89 o
   5  -6   8        0.52        0.13      0.82 o
   6  -6   8        2.51        3.05      1.36 o
  -8  -5   8        0.09       -1.90      2.42 o
  -7  -5   8        2.71        1.97      1.37 o
  -6  -5   8       18.37       15.99      2.38 o
  -5  -5   8       61.35       62.83      4.52 o
  -4  -5   8       28.81       27.29      2.43 o
  -3  -5   8        0.49        0.53      1.81 o
  -2  -5   8       20.92       20.31      2.17 o
  -1  -5   8       12.69       11.85      2.18 o
   0  -5   8       62.71       59.17      2.00 o
   1  -5   8        4.43        5.16      0.72 o
   2  -5   8        0.24        0.28      0.48 o
   3  -5   8        0.03        0.95      0.71 o
   4  -5   8        0.17        0.99      0.77 o
   5  -5   8        0.02        0.13      0.81 o
   6  -5   8       10.69       13.28      1.73 o
   7  -5   8        5.94        8.63      2.09 o
  -8  -4   8        1.33        3.07      2.34 o
  -7  -4   8        8.02        6.00      2.45 o
  -6  -4   8       21.04       26.43      4.00 o
  -5  -4   8        0.17        0.01      0.57 o
  -4  -4   8      204.78      200.61      4.16 o
  -3  -4   8      311.44      298.41      4.42 o
  -2  -4   8      210.83      202.61      6.21 o
  -1  -4   8       37.78       38.70      3.76 o
   0  -4   8       94.84       96.39      3.72 o
   1  -4   8        0.16       -0.04      0.65 o
   2  -4   8       29.60       28.54      2.98 o
   3  -4   8      180.52      168.35      5.54 o
   4  -4   8      111.56      110.99      4.92 o
   5  -4   8        0.15       -0.05      0.79 o
   6  -4   8        1.14        1.10      1.51 o
   7  -4   8       49.72       61.41      4.79 o
  -9  -3   8        1.18        3.14      2.47 o
  -8  -3   8       18.59       24.29      4.58 o
  -7  -3   8       10.68        3.81      2.06 o
  -6  -3   8      228.37      234.96     11.91 o
  -5  -3   8      212.40      218.03      4.51 o
  -4  -3   8        6.95        6.72      0.57 o
  -3  -3   8      201.81      188.84      3.42 o
  -2  -3   8        1.17        0.25      0.53 o
  -1  -3   8      135.64      148.23      5.09 o
   0  -3   8       13.99       13.61      0.99 o
   1  -3   8        9.22        9.99      1.06 o
   2  -3   8        3.25        5.10      0.62 o
   3  -3   8       18.61       23.81      2.10 o
   4  -3   8       21.01       17.22      2.01 o
   5  -3   8       16.57       12.85      1.53 o
   6  -3   8       11.05       17.00      2.42 o
   7  -3   8        1.70        3.27      2.10 o
  -9  -2   8        5.85        4.42      1.71 o
  -8  -2   8       19.29       21.05      4.06 o
  -7  -2   8        0.10       -1.53      1.70 o
  -6  -2   8       24.78       24.28      3.78 o
  -5  -2   8       50.66       57.26      2.49 o
  -4  -2   8       58.20       62.18      2.01 o
  -3  -2   8       11.30       11.85      1.03 o
  -2  -2   8       43.26       40.19      2.22 o
  -1  -2   8       81.97       89.83      4.22 o
   0  -2   8       32.76       40.49      1.85 o
   1  -2   8        8.86        8.32      0.69 o
   2  -2   8        1.32        1.39      0.41 o
   3  -2   8       54.41       52.97      1.69 o
   4  -2   8      287.25      286.90      7.32 o
   5  -2   8       16.15       19.28      2.15 o
   6  -2   8       30.48       32.71      2.56 o
   7  -2   8       16.17       24.02      3.17 o
  -9  -1   8        4.27        4.19      2.48 o
  -8  -1   8        3.16        5.37      1.43 o
  -7  -1   8       10.62        8.42      1.50 o
  -6  -1   8      112.94      112.10      4.33 o
  -5  -1   8       88.48       84.49      2.50 o
  -4  -1   8        0.56        0.34      0.45 o
  -3  -1   8       23.60       28.63      1.15 o
  -2  -1   8       15.72       17.11      1.07 o
  -1  -1   8        0.79        1.80      0.35 o
   0  -1   8      154.98      132.02      7.11 o
   1  -1   8       61.35       63.93      3.15 o
   2  -1   8       76.02       72.30      1.60 o
   3  -1   8      312.75      312.02      7.36 o
   4  -1   8      152.95      158.14      5.47 o
   5  -1   8        0.51        0.83      1.02 o
   6  -1   8        1.55        1.06      1.82 o
   7  -1   8        0.96       -0.22      1.83 o
  -9   0   8        7.92        6.66      2.89 o
  -8   0   8        1.35        2.69      1.89 o
  -7   0   8        1.38        0.84      1.28 o
  -6   0   8       19.86       18.91      2.34 o
  -5   0   8       13.57       13.23      1.32 o
  -4   0   8       53.72       60.49      3.16 o
  -3   0   8       18.41       17.00      1.20 o
  -2   0   8       72.52       66.15      1.57 o
  -1   0   8       18.35       16.57      1.83 o
   0   0   8       13.63       15.84      1.90 o
   1   0   8      239.49      237.46      9.92 o
   2   0   8       34.82       35.21      2.30 o
   3   0   8       19.99       21.92      2.34 o
   4   0   8       36.41       28.49      3.86 o
   5   0   8        9.10       10.79      2.56 o
   6   0   8        6.20        9.71      2.77 o
   7   0   8        2.49       -1.80      1.80 o
  -9   1   8       10.36       14.63      2.50 o
  -8   1   8        7.18        8.53      2.80 o
  -7   1   8       48.77       49.00      3.77 o
  -6   1   8      119.96      111.10      5.80 o
  -5   1   8       88.24       92.61      4.25 o
  -4   1   8       14.05       14.57      1.78 o
  -3   1   8        7.86        8.64      1.14 o
  -2   1   8        8.98        8.00      0.78 o
  -1   1   8       28.96       28.08      1.58 o
   0   1   8        8.79       10.38      1.64 o
   1   1   8        0.47        0.81      0.62 o
   2   1   8        2.65        2.51      0.76 o
   3   1   8       51.07       52.24      2.73 o
   4   1   8      102.82      109.42      7.56 o
   5   1   8       13.05        9.96      2.51 o
   6   1   8        2.35        0.89      1.81 o
   7   1   8        4.78        8.37      3.20 o
  -9   2   8        0.56       -2.75      2.75 o
  -8   2   8        2.11        0.23      1.64 o
  -7   2   8        6.39        6.39      2.24 o
  -6   2   8        8.13        8.08      2.35 o
  -5   2   8       33.77       34.58      3.42 o
  -4   2   8        0.10        0.27      0.63 o
  -3   2   8        5.20        5.87      1.03 o
  -2   2   8       42.93       42.90      2.19 o
  -1   2   8        1.83        1.93      0.45 o
   0   2   8      127.71      133.64      3.12 o
   1   2   8       11.63       12.07      1.08 o
   2   2   8       15.04       14.35      1.77 o
   3   2   8        7.04        7.60      1.42 o
   4   2   8        0.00       -0.34      0.92 o
   5   2   8       24.10       30.89      3.13 o
   6   2   8        1.63       -0.98      2.15 o
  -9   3   8        0.46       -0.60      1.38 o
  -8   3   8        0.93       -1.58      2.15 o
  -7   3   8        4.71        2.83      1.21 o
  -6   3   8        0.11       -0.11      1.91 o
  -5   3   8       28.07       32.36      2.77 o
  -4   3   8       45.65       42.09      2.95 o
  -3   3   8       28.54       26.51      2.18 o
  -2   3   8       81.93       82.67      6.38 o
  -1   3   8       22.08       19.79      1.72 o
   0   3   8        4.21        3.93      0.82 o
   1   3   8        9.30       10.02      2.03 o
   2   3   8        0.02        0.27      1.26 o
   3   3   8        2.30        0.26      1.07 o
   4   3   8       82.43       82.73      5.29 o
   5   3   8       14.13       11.09      2.18 o
   6   3   8        0.01       -0.75      1.61 o
  -8   4   8        3.06        3.11      1.28 o
  -7   4   8        9.90        3.31      2.25 o
  -6   4   8       11.81       10.70      1.83 o
  -5   4   8        4.99        4.39      1.24 o
  -4   4   8        1.35        0.64      2.04 o
  -3   4   8        2.60        4.68      2.04 o
  -2   4   8       15.33       16.38      3.03 o
  -1   4   8        1.24        2.65      1.51 o
   0   4   8       14.93       12.81      1.59 o
   1   4   8       19.34       20.40      2.07 o
   2   4   8       25.78       19.23      3.91 o
   3   4   8        6.58        5.23      2.56 o
   4   4   8        1.08        1.44      1.12 o
   5   4   8        2.59        4.77      5.00 o
  -7   5   8        8.35        8.41      2.50 o
  -6   5   8       34.92       32.18      3.33 o
  -5   5   8       33.25       33.96      5.57 o
  -4   5   8       18.51       17.16      2.67 o
  -3   5   8       57.31       59.63      3.91 o
  -2   5   8        0.08       -0.60      1.00 o
  -1   5   8       11.50        9.43      1.54 o
   0   5   8        5.35        5.28      1.28 o
   1   5   8        1.09        2.73      2.05 o
   2   5   8        4.68        5.50      2.38 o
   3   5   8        4.74        3.80      1.88 o
   4   5   8        2.86        2.63      1.23 o
  -7   6   8        9.29        8.40      3.01 o
  -6   6   8        0.77        1.98      1.23 o
  -5   6   8        4.07        3.41      1.63 o
  -4   6   8       19.32       18.28      4.47 o
  -3   6   8       12.39       11.05      1.95 o
  -2   6   8        3.02        2.71      1.74 o
  -1   6   8        1.07        0.74      1.94 o
   0   6   8       17.60       16.31      2.20 o
   1   6   8       12.43       13.87      3.62 o
   2   6   8        1.21        2.77      2.03 o
   3   6   8        0.02        1.12      1.68 o
  -5   7   8        2.54        2.23      1.29 o
  -4   7   8        3.37        2.28      1.19 o
  -3   7   8       18.39       18.61      2.61 o
  -2   7   8        0.44        2.43      1.03 o
  -1   7   8        6.75        6.74      1.56 o
   0   7   8        8.12       11.79      3.24 o
   1   7   8        0.32       -0.20      1.33 o
  -3  -9   9       28.94       31.27      5.18 o
  -2  -9   9        9.19        7.69      3.00 o
  -1  -9   9        1.63       -0.20      1.25 o
   0  -9   9       14.86       18.90      3.85 o
   1  -9   9        1.86        3.00      2.31 o
   2  -9   9        0.17       -0.06      2.12 o
  -4  -8   9        9.16       10.27      3.20 o
  -3  -8   9        7.95        8.48      2.78 o
  -2  -8   9       18.10       16.46      3.34 o
  -1  -8   9        3.21        0.27      1.54 o
   0  -8   9        1.44        2.50      1.08 o
   1  -8   9        4.66        3.02      1.43 o
   2  -8   9       29.34       24.53      3.13 o
   3  -8   9        0.05        2.15      1.22 o
   4  -8   9        2.50        2.14      1.18 o
  -6  -7   9        0.16       -1.64      1.64 o
  -5  -7   9        1.33       -0.14      1.18 o
  -4  -7   9        0.02        2.58      1.92 o
  -3  -7   9        0.09       -0.80      1.38 o
  -2  -7   9      112.97      108.31      5.65 o
  -1  -7   9        0.01       -0.39      0.89 o
   0  -7   9        0.10        1.16      0.85 o
   1  -7   9        6.25        7.69      1.74 o
   2  -7   9        1.73        1.88      1.17 o
   3  -7   9        1.89        1.57      1.08 o
   4  -7   9        0.21        2.21      1.39 o
   5  -7   9        1.20        5.12      2.77 o
  -7  -6   9        0.91       -0.76      1.69 o
  -6  -6   9       25.93       33.06      3.44 o
  -5  -6   9        0.69        0.79      1.08 o
  -4  -6   9       21.62       20.90      2.15 o
  -3  -6   9        1.91        1.49      2.35 o
  -2  -6   9       58.48       67.87      4.24 o
  -1  -6   9      176.43      190.44      6.90 o
   0  -6   9       42.33       40.15      3.90 o
   1  -6   9        0.58        1.21      0.60 o
   2  -6   9       41.60       39.73      2.65 o
   3  -6   9       17.21       16.91      1.74 o
   4  -6   9        8.08       12.32      1.85 o
   5  -6   9        0.87        0.16      1.05 o
  -7  -5   9        0.01        0.78      1.23 o
  -6  -5   9        0.22        0.30      1.38 o
  -5  -5   9        1.39       -0.43      1.13 o
  -4  -5   9       26.38       30.71      1.84 o
  -3  -5   9       26.00       26.36      2.03 o
  -2  -5   9      354.11      358.08     17.71 o
  -1  -5   9       67.54       65.13      3.86 o
   0  -5   9       61.47       58.39      2.80 o
   1  -5   9       21.53       20.34      1.47 o
   2  -5   9       42.75       42.59      2.78 o
   3  -5   9        0.46        0.14      0.75 o
   4  -5   9        1.45        1.17      0.91 o
   5  -5   9        0.00       -0.58      1.47 o
   6  -5   9        0.00       -0.40      3.18 o
  -8  -4   9       12.12       11.37      3.29 o
  -7  -4   9        5.69        7.15      2.80 o
  -6  -4   9       15.90       14.11      3.56 o
  -5  -4   9      110.94      108.50      4.32 o
  -4  -4   9        2.27        2.96      0.63 o
  -3  -4   9      170.85      173.14      4.85 o
  -2  -4   9        0.19       -0.57      0.57 o
  -1  -4   9      112.03      108.09      4.74 o
   0  -4   9       45.79       45.90      1.81 o
   1  -4   9        8.46        9.58      1.22 o
   2  -4   9       17.49       17.20      2.28 o
   3  -4   9      240.18      223.57      6.47 o
   4  -4   9        0.07        0.90      1.24 o
   5  -4   9       10.65       12.07      2.26 o
   6  -4   9        0.00        1.01      1.65 o
  -8  -3   9       18.99       24.86      4.72 o
  -7  -3   9       17.61       22.44      4.17 o
  -6  -3   9        0.04        1.21      1.58 o
  -5  -3   9       81.66       76.22      3.94 o
  -4  -3   9       21.75       18.50      1.25 o
  -3  -3   9        0.47        0.75      0.73 o
  -2  -3   9       30.45       26.01      1.48 o
  -1  -3   9      443.94      442.54      9.18 o
   0  -3   9        7.83        5.72      0.84 o
   1  -3   9       16.86       17.01      2.52 o
   2  -3   9        0.40        0.40      1.04 o
   3  -3   9       48.01       45.01      7.35 o
   4  -3   9        3.66       11.02      2.74 o
   5  -3   9        6.29        7.68      1.80 o
   6  -3   9        9.30       12.78      2.39 o
  -9  -2   9        3.40        4.86      1.74 o
  -8  -2   9       21.82       34.33      3.45 o
  -7  -2   9        0.17        0.96      1.03 o
  -6  -2   9       74.65       71.72      4.67 o
  -5  -2   9       35.39       30.36      2.97 o
  -4  -2   9       18.91       18.21      1.28 o
  -3  -2   9       64.98       63.78      1.93 o
  -2  -2   9       39.25       36.12      1.21 o
  -1  -2   9       68.70       67.13      2.28 o
   0  -2   9      406.38      386.87     12.11 o
   1  -2   9       67.09       65.55      3.30 o
   2  -2   9       50.85       52.28      3.16 o
   3  -2   9      260.36      270.74     12.03 o
   4  -2   9      188.16      172.61      9.95 o
   5  -2   9        8.04        8.13      2.12 o
   6  -2   9        0.17        2.18      2.38 o
   7  -2   9       21.95       28.36      3.48 o
  -9  -1   9        1.55        0.52      1.36 o
  -8  -1   9       52.59       56.03      3.61 o
  -7  -1   9        1.72        1.69      0.94 o
  -6  -1   9       75.93       73.17      4.62 o
  -5  -1   9       76.33       72.55      2.90 o
  -4  -1   9        4.63        4.17      0.69 o
  -3  -1   9       57.01       59.17      2.20 o
  -2  -1   9       81.24       79.45      2.26 o
  -1  -1   9      163.58      163.11      4.57 o
   0  -1   9       96.71      108.91      6.91 o
   1  -1   9       50.85       59.54      5.31 o
   2  -1   9      157.50      164.72      3.34 o
   3  -1   9       21.00       16.16      1.52 o
   4  -1   9        5.13        3.14      1.95 o
   5  -1   9        9.07        8.78      2.75 o
   6  -1   9        0.92        1.89      1.84 o
  -9   0   9        4.07        4.92      1.83 o
  -8   0   9        1.26        2.15      1.54 o
  -7   0   9        6.23        8.69      1.93 o
  -6   0   9        0.00        0.70      0.70 o
  -5   0   9       11.71       11.57      1.52 o
  -4   0   9        7.71        5.07      1.29 o
  -3   0   9        0.19       -0.11      0.41 o
  -2   0   9        1.43        1.53      0.32 o
  -1   0   9       52.67       52.28      2.70 o
   0   0   9       13.38       11.89      1.46 o
   1   0   9        1.43        3.06      1.60 o
   2   0   9        6.02        4.82      1.79 o
   3   0   9      109.12      114.10      4.21 o
   4   0   9      245.25      260.55     12.13 o
   5   0   9        2.15       -0.07      1.56 o
   6   0   9        0.45        4.74      2.21 o
  -9   1   9        0.71        0.20      0.95 o
  -8   1   9        0.08        0.54      1.38 o
  -7   1   9       14.87       16.21      2.26 o
  -6   1   9       13.52       15.64      1.95 o
  -5   1   9       35.45       33.07      2.72 o
  -4   1   9        2.96        3.21      1.15 o
  -3   1   9       18.43       19.63      2.85 o
  -2   1   9       51.41       50.09      4.61 o
  -1   1   9       58.21       57.85      2.53 o
   0   1   9      393.32      405.22      9.85 o
   1   1   9      135.39      129.76      3.58 o
   2   1   9       88.00       84.99      3.22 o
   3   1   9       42.12       52.02      3.99 o
   4   1   9        5.55        6.32      1.56 o
   5   1   9        5.27        7.52      1.87 o
   6   1   9        0.23       -0.42      1.52 o
  -9   2   9        0.15       -2.48      2.48 o
  -8   2   9        0.26        0.25      1.67 o
  -7   2   9        1.43        1.68      1.81 o
  -6   2   9        0.15       -0.20      0.91 o
  -5   2   9        8.67       11.42      2.31 o
  -4   2   9       14.05       16.30      2.80 o
  -3   2   9       38.98       38.26      2.43 o
  -2   2   9      205.50      208.41      8.81 o
  -1   2   9       34.47       26.58      3.84 o
   0   2   9       12.29       12.57      2.90 o
   1   2   9      134.03      142.11      9.00 o
   2   2   9        2.29        5.07      1.27 o
   3   2   9        0.20        1.87      1.50 o
   4   2   9       55.29       54.70      6.50 o
   5   2   9       13.60        8.35      2.76 o
   6   2   9        2.72        2.29      1.98 o
  -8   3   9        0.02        0.41      1.63 o
  -7   3   9       19.94       22.12      2.65 o
  -6   3   9       17.52       11.98      1.84 o
  -5   3   9        0.00       -0.22      0.88 o
  -4   3   9       63.75       66.04      6.71 o
  -3   3   9       24.03       26.27      2.26 o
  -2   3   9        0.22        0.14      0.49 o
  -1   3   9       48.69       50.37      2.56 o
   0   3   9       26.29       22.92      1.67 o
   1   3   9       48.88       34.75      4.61 o
   2   3   9        9.04        5.81      2.32 o
   3   3   9        0.11       -0.76      1.56 o
   4   3   9       18.12       17.63      3.64 o
   5   3   9        5.91        1.98      1.72 o
  -8   4   9        0.27        2.05      1.82 o
  -7   4   9        2.69        4.19      1.44 o
  -6   4   9        1.71        1.84      1.19 o
  -5   4   9        1.90        2.13      0.93 o
  -4   4   9       16.20       18.71      2.20 o
  -3   4   9       27.96       29.26      4.16 o
  -2   4   9       50.37       49.91      3.12 o
  -1   4   9        4.68        4.46      1.03 o
   0   4   9        0.00        1.52      1.42 o
   1   4   9        0.21       -0.29      1.57 o
   2   4   9       17.65       21.49      4.21 o
   3   4   9        0.98        0.17      1.80 o
   4   4   9        2.17        2.05      1.76 o
  -7   5   9        4.86        3.70      1.54 o
  -6   5   9       13.42       12.01      3.94 o
  -5   5   9        0.38        0.37      2.44 o
  -4   5   9       31.09       28.78      2.85 o
  -3   5   9       14.38       17.29      2.13 o
  -2   5   9        0.11       -0.06      0.79 o
  -1   5   9        4.26        2.68      1.47 o
   0   5   9        8.31       11.30      2.98 o
   1   5   9       23.05       17.24      3.72 o
   2   5   9        1.19        1.88      2.22 o
   3   5   9        1.28        4.36      2.26 o
  -6   6   9        0.06       -0.07      1.26 o
  -5   6   9        0.30       -2.39      2.39 o
  -4   6   9        0.00        0.30      1.39 o
  -3   6   9        1.49        0.79      1.04 o
  -2   6   9       24.62       24.98      4.38 o
  -1   6   9        5.75        4.20      1.93 o
   0   6   9        0.38        0.02      1.73 o
   1   6   9        1.04        0.85      1.16 o
   2   6   9       10.83        7.76      2.89 o
  -4   7   9       14.92       14.70      3.57 o
  -3   7   9       27.26       41.04      6.05 o
  -2   7   9        0.53        3.06      1.89 o
  -1   7   9        2.02        2.83      1.98 o
   0   7   9        0.00        0.09      1.94 o
  -1  -9  10        0.98        1.41      2.60 o
   0  -9  10        0.84        6.09      3.19 o
  -4  -8  10        2.21        7.03      2.98 o
  -3  -8  10        8.49        4.96      2.57 o
  -2  -8  10        9.64       11.28      2.96 o
  -1  -8  10        0.89        0.65      1.00 o
   0  -8  10        3.29        4.37      1.62 o
   1  -8  10        1.04        0.16      1.05 o
   2  -8  10        9.01       11.96      2.26 o
   3  -8  10        0.29       -0.61      1.42 o
  -5  -7  10        4.71        5.14      1.63 o
  -4  -7  10        0.63        1.30      1.09 o
  -3  -7  10       45.73       47.84      5.85 o
  -2  -7  10        2.25       -0.06      1.31 o
  -1  -7  10       16.33       14.40      1.69 o
   0  -7  10       28.16       28.84      2.39 o
   1  -7  10        0.63        0.28      1.83 o
   2  -7  10        4.01        1.79      2.48 o
   3  -7  10        1.07        2.00      2.19 o
   4  -7  10        0.26        0.70      1.41 o
  -6  -6  10       20.92       18.06      2.51 o
  -5  -6  10        0.10       -1.04      1.27 o
  -4  -6  10       30.22       28.40      2.89 o
  -3  -6  10        7.00        4.84      0.90 o
  -2  -6  10       27.97       28.41      2.87 o
  -1  -6  10        0.17       -1.12      1.39 o
   0  -6  10       13.35       12.26      1.47 o
   1  -6  10        3.45        0.79      1.07 o
   2  -6  10        0.33       -1.04      1.04 o
   3  -6  10       14.42       14.28      3.69 o
   4  -6  10        0.64       -2.29      2.29 o
   5  -6  10        6.08        7.30      2.08 o
  -7  -5  10        6.42        7.89      3.05 o
  -6  -5  10        3.34        4.12      1.42 o
  -5  -5  10        0.06        1.11      0.94 o
  -4  -5  10        9.00        8.73      1.07 o
  -3  -5  10        0.10       -0.58      0.86 o
  -2  -5  10      167.43      166.06      5.25 o
  -1  -5  10       42.86       41.91      2.23 o
   0  -5  10       39.95       39.31      2.73 o
   1  -5  10       55.51       54.69      3.04 o
   2  -5  10        7.75        9.69      2.03 o
   3  -5  10        0.85       -0.57      1.42 o
   4  -5  10        0.36       -1.14      1.82 o
   5  -5  10        0.07       -0.04      1.61 o
  -8  -4  10        0.01        2.19      2.18 o
  -7  -4  10        0.94       -0.04      1.46 o
  -6  -4  10       15.31       12.64      3.12 o
  -5  -4  10        0.46        0.04      1.57 o
  -4  -4  10       47.60       46.40      2.65 o
  -3  -4  10       15.10       18.10      1.54 o
  -2  -4  10       19.70       21.89      1.94 o
  -1  -4  10      336.74      327.46      5.74 o
   0  -4  10        0.21        0.15      0.63 o
   1  -4  10        0.00       -0.19      1.00 o
   2  -4  10       13.20        9.72      2.66 o
   3  -4  10        2.69       -0.35      1.59 o
   4  -4  10        0.05        1.30      1.88 o
   5  -4  10       10.59       17.47      5.08 o
   6  -4  10        6.87        8.09      3.17 o
  -8  -3  10        0.02        0.82      1.51 o
  -7  -3  10        0.26        1.82      1.16 o
  -6  -3  10        3.57        3.40      2.00 o
  -5  -3  10        0.69        0.44      1.53 o
  -4  -3  10       42.34       43.56      2.60 o
  -3  -3  10       28.47       26.09      1.88 o
  -2  -3  10      155.89      147.64      5.76 o
  -1  -3  10       12.74       16.44      1.35 o
   0  -3  10      196.49      186.41      4.73 o
   1  -3  10       29.83       25.67      3.73 o
   2  -3  10        5.40        2.98      1.89 o
   3  -3  10       13.05       15.78      3.25 o
   4  -3  10        0.29       -1.51      1.91 o
   5  -3  10       10.50       11.92      2.10 o
   6  -3  10        3.44        1.74      1.50 o
  -8  -2  10       33.13       36.18      3.58 o
  -7  -2  10       21.81       21.06      2.58 o
  -6  -2  10       10.58        8.83      1.35 o
  -5  -2  10      100.19      106.22      5.67 o
  -4  -2  10       60.95       56.20      1.98 o
  -3  -2  10      251.89      256.48      3.87 o
  -2  -2  10        0.00       -0.72      0.72 o
  -1  -2  10      159.02      161.51      5.97 o
   0  -2  10       97.12       96.13      4.51 o
   1  -2  10        2.75        3.70      1.84 o
   2  -2  10        1.31       -0.51      1.20 o
   3  -2  10       28.71       21.83      3.91 o
   4  -2  10       26.45       25.85      4.15 o
   5  -2  10        0.03        0.32      1.57 o
   6  -2  10        5.44       11.38      2.40 o
  -8  -1  10       25.93       28.43      2.74 o
  -7  -1  10       11.03       11.98      1.69 o
  -6  -1  10        4.52        0.50      0.84 o
  -5  -1  10       84.49       75.57      3.65 o
  -4  -1  10        0.38        0.20      0.54 o
  -3  -1  10        8.28        5.56      1.04 o
  -2  -1  10       66.69       67.86      3.14 o
  -1  -1  10      352.68      361.85      7.25 o
   0  -1  10      168.99      161.54     10.63 o
   1  -1  10       82.37       85.13      6.77 o
   2  -1  10       42.28       43.70      5.03 o
   3  -1  10       23.86       24.87      3.85 o
   4  -1  10        0.08       -1.13      1.65 o
   5  -1  10       17.67       20.46      4.02 o
   6  -1  10        0.08       -1.14      2.27 o
  -8   0  10       38.11       47.58      4.10 o
  -7   0  10        0.28        0.06      1.34 o
  -6   0  10        9.03        5.66      1.29 o
  -5   0  10       19.93       16.23      1.89 o
  -4   0  10       12.23        9.20      1.74 o
  -3   0  10      109.10      110.62      4.96 o
  -2   0  10      115.98      115.08      4.16 o
  -1   0  10       27.27       28.26      2.17 o
   0   0  10      529.58      528.64      8.99 o
   1   0  10      216.88      225.02      5.89 o
   2   0  10       59.71       63.42      6.07 o
   3   0  10       36.59       37.23      4.80 o
   4   0  10       22.07       13.89      3.14 o
   5   0  10        5.94        4.94      2.11 o
   6   0  10        3.92        5.49      2.48 o
  -8   1  10       12.10        9.22      2.99 o
  -7   1  10        2.30        3.67      1.52 o
  -6   1  10       29.93       27.43      2.64 o
  -5   1  10       56.86       45.95      3.60 o
  -4   1  10       63.81       58.60      3.92 o
  -3   1  10        0.59        0.58      0.86 o
  -2   1  10       25.70       29.10      3.83 o
  -1   1  10        0.07       -1.27      1.75 o
   0   1  10        0.61        0.63      0.91 o
   1   1  10       66.13       74.66      5.26 o
   2   1  10       16.17       14.09      3.62 o
   3   1  10        0.00        1.56      1.65 o
   4   1  10        9.63       11.33      4.31 o
   5   1  10        0.14        0.06      1.25 o
  -8   2  10        5.53        8.59      2.82 o
  -7   2  10        6.95       13.01      3.60 o
  -6   2  10       14.69       17.08      2.20 o
  -5   2  10       16.47       17.09      2.35 o
  -4   2  10        3.97        4.28      1.61 o
  -3   2  10      150.43      152.63      8.75 o
  -2   2  10       68.84       78.06      6.48 o
  -1   2  10        0.63       -1.49      1.65 o
   0   2  10        7.11        8.21      2.44 o
   1   2  10        3.50        3.49      1.60 o
   2   2  10       47.25       45.67      5.68 o
   3   2  10       12.64        4.79      2.29 o
   4   2  10       33.32       29.24      4.96 o
   5   2  10        6.49        8.81      3.40 o
  -8   3  10        0.11       -0.95      2.55 o
  -7   3  10       15.00       19.28      2.51 o
  -6   3  10       29.73       31.91      4.37 o
  -5   3  10       95.97       95.05      6.62 o
  -4   3  10       31.00       32.19      2.69 o
  -3   3  10       17.24       18.38      1.90 o
  -2   3  10       47.15       55.84      5.83 o
  -1   3  10        8.32        9.92      2.65 o
   0   3  10       43.23       33.25      4.69 o
   1   3  10        3.57        4.90      2.00 o
   2   3  10        0.34        4.35      2.29 o
   3   3  10        7.72       12.10      3.22 o
   4   3  10        2.31        3.45      2.03 o
  -7   4  10        0.11        1.04      1.37 o
  -6   4  10        5.21        6.88      1.62 o
  -5   4  10        1.51        2.28      0.97 o
  -4   4  10       26.16       23.73      2.45 o
  -3   4  10        0.13        2.73      1.98 o
  -2   4  10        2.38       -0.58      1.52 o
  -1   4  10        0.78        1.55      1.47 o
   0   4  10        0.76        5.92      2.49 o
   1   4  10       48.37       50.58      6.31 o
   2   4  10       18.06       19.93      4.09 o
   3   4  10        0.91        5.90      2.46 o
  -6   5  10        8.33        4.64      1.56 o
  -5   5  10        4.50        7.47      2.47 o
  -4   5  10        2.57        1.37      1.53 o
  -3   5  10        1.00        1.09      1.40 o
  -2   5  10        0.98        4.16      1.96 o
  -1   5  10        2.08        1.56      1.60 o
   0   5  10        0.74       -0.03      1.56 o
   1   5  10        7.07        6.93      2.95 o
   2   5  10        6.11       10.06      2.98 o
  -5   6  10        0.21        1.57      1.13 o
  -4   6  10        0.44        2.05      2.22 o
  -3   6  10        0.06       -1.56      2.35 o
  -2   6  10        0.05       -1.85      2.31 o
  -1   6  10        0.04        2.74      1.68 o
   0   6  10        0.63        0.32      1.31 o
   1   6  10        3.47       11.14      3.30 o
  -3  -8  11        8.99       11.36      3.28 o
  -2  -8  11        5.02        5.20      1.22 o
  -1  -8  11        0.10       -0.10      2.15 o
   0  -8  11        0.37        0.54      1.62 o
   1  -8  11        2.81        3.43      2.10 o
   2  -8  11        4.55       -0.42      2.02 o
  -5  -7  11        1.57        3.27      1.56 o
  -4  -7  11        1.57        4.03      1.79 o
  -3  -7  11       12.49       10.17      1.47 o
  -2  -7  11        6.65        6.88      1.72 o
  -1  -7  11        0.00       -1.22      1.87 o
   0  -7  11        2.96        4.91      2.33 o
   1  -7  11        0.13       -2.03      2.07 o
   2  -7  11        0.08       -1.73      2.29 o
   3  -7  11        0.85        3.53      2.05 o
  -6  -6  11        1.14        1.96      2.11 o
  -5  -6  11        0.93        6.49      2.78 o
  -4  -6  11        0.44       -0.52      1.28 o
  -3  -6  11        0.17        0.11      0.90 o
  -2  -6  11       14.00       13.32      1.69 o
  -1  -6  11        1.03        2.01      0.93 o
   0  -6  11       23.92       20.67      2.41 o
   1  -6  11        3.88        4.76      2.14 o
   2  -6  11        7.96        9.98      3.06 o
   3  -6  11        1.10        2.78      2.19 o
   4  -6  11        3.90        6.40      2.80 o
  -7  -5  11        0.57        4.13      2.57 o
  -6  -5  11        5.11        0.20      1.84 o
  -5  -5  11        0.91       -2.83      2.83 o
  -4  -5  11       17.68       18.40      2.61 o
  -3  -5  11       41.14       39.86      2.70 o
  -2  -5  11        2.99        3.41      1.09 o
  -1  -5  11       15.50       16.04      2.17 o
   0  -5  11       15.04       15.12      2.41 o
   1  -5  11        1.07       -1.75      2.15 o
   2  -5  11       22.94       18.19      3.69 o
   3  -5  11        1.75        2.24      1.30 o
   4  -5  11        0.78        2.93      1.27 o
   5  -5  11        0.79        2.13      1.43 o
  -7  -4  11        4.07        2.89      2.05 o
  -6  -4  11       30.61       33.66      5.04 o
  -5  -4  11        6.73        9.29      2.02 o
  -4  -4  11       34.62       30.24      2.28 o
  -3  -4  11        0.07        0.02      0.64 o
  -2  -4  11       38.56       39.35      5.37 o
  -1  -4  11        9.86        7.17      1.39 o
   0  -4  11      103.36      101.36      7.77 o
   1  -4  11       14.99       13.16      3.35 o
   2  -4  11        0.88        8.20      2.81 o
   3  -4  11        8.05        8.40      2.85 o
   4  -4  11        2.66        1.55      1.21 o
   5  -4  11        3.25        3.09      1.29 o
  -8  -3  11        1.66        2.05      1.82 o
  -7  -3  11        1.11        1.48      1.91 o
  -6  -3  11       22.14       20.54      4.04 o
  -5  -3  11        0.93       -0.19      0.91 o
  -4  -3  11        0.01       -0.39      0.84 o
  -3  -3  11       56.29       58.91      2.95 o
  -2  -3  11      251.67      232.14      7.59 o
  -1  -3  11       84.55       89.92      6.99 o
   0  -3  11       59.03       55.56      5.72 o
   1  -3  11       62.66       53.00      5.73 o
   2  -3  11        6.75        5.32      2.31 o
   3  -3  11        2.76        1.61      1.55 o
   4  -3  11        0.08       -0.03      1.52 o
   5  -3  11        1.07       -0.46      2.87 o
  -8  -2  11        9.40       11.42      3.30 o
  -7  -2  11        0.30        0.52      1.30 o
  -6  -2  11       37.53       37.29      3.50 o
  -5  -2  11        1.90        4.02      1.51 o
  -4  -2  11       47.37       50.87      2.39 o
  -3  -2  11       69.88       69.31      3.25 o
  -2  -2  11       14.87       13.48      1.65 o
  -1  -2  11      339.36      308.38      8.67 o
   0  -2  11        1.27        0.99      0.89 o
   1  -2  11       38.07       30.71      3.70 o
   2  -2  11       19.12       18.63      3.65 o
   3  -2  11       14.25       10.73      2.82 o
   4  -2  11        1.21        0.19      1.21 o
   5  -2  11        4.35       -0.09      1.64 o
  -8  -1  11        0.03       -2.59      2.59 o
  -7  -1  11        3.34        5.43      1.58 o
  -6  -1  11        1.92        2.17      1.24 o
  -5  -1  11       54.86       38.98      5.14 o
  -4  -1  11        0.09       -0.35      0.69 o
  -3  -1  11       68.08       68.44      3.32 o
  -2  -1  11      113.06      108.99      4.19 o
  -1  -1  11       38.04       36.45      2.51 o
   0  -1  11      112.01      115.91      4.40 o
   1  -1  11        0.17        1.07      1.26 o
   2  -1  11        0.07        0.62      1.67 o
   3  -1  11       10.35        9.58      3.04 o
   4  -1  11        0.50        0.64      1.86 o
   5  -1  11        1.44        1.86      1.83 o
  -8   0  11        3.41        8.51      3.31 o
  -7   0  11        0.09        1.91      2.23 o
  -6   0  11       31.72       34.60      5.19 o
  -5   0  11       64.08       62.94      3.89 o
  -4   0  11      123.91      109.78      6.66 o
  -3   0  11       95.90      114.01      5.31 o
  -2   0  11        1.82        2.11      0.91 o
  -1   0  11      146.69      136.88      4.86 o
   0   0  11      141.30      138.23      5.46 o
   1   0  11        5.46        6.23      1.09 o
   2   0  11       14.54       14.83      2.26 o
   3   0  11       32.81       33.61      3.53 o
   4   0  11        0.04       -2.84      2.84 o
   5   0  11        1.43       -1.71      1.82 o
  -8   1  11       17.67       25.54      4.79 o
  -7   1  11        0.53       -2.10      2.51 o
  -6   1  11       30.16       26.29      4.49 o
  -5   1  11       72.82       74.35      6.13 o
  -4   1  11        8.35        7.63      1.63 o
  -3   1  11        4.30        2.75      0.95 o
  -2   1  11      215.70      223.56      7.72 o
  -1   1  11      303.44      312.23     13.15 o
   0   1  11       64.19       73.27      4.72 o
   1   1  11       22.29       21.68      2.86 o
   2   1  11        0.32       -0.81      0.81 o
   3   1  11        9.10       14.40      2.48 o
   4   1  11        3.55        3.15      3.85 o
   5   1  11        4.81        3.98      2.63 o
  -8   2  11        6.94       10.69      3.68 o
  -7   2  11        2.87        2.38      2.38 o
  -6   2  11        6.59        9.23      1.92 o
  -5   2  11       52.16       61.89      4.35 o
  -4   2  11        1.49        2.32      1.38 o
  -3   2  11       35.22       39.60      4.88 o
  -2   2  11       51.14       51.49      5.60 o
  -1   2  11       63.03       61.64      6.22 o
   0   2  11      259.96      269.06     13.32 o
   1   2  11       62.79       57.88      6.47 o
   2   2  11        1.71        3.81      1.98 o
   3   2  11       31.73       25.12      4.87 o
   4   2  11       17.94       21.50      4.59 o
  -7   3  11        6.91        9.06      3.14 o
  -6   3  11        8.05        6.62      1.63 o
  -5   3  11       42.76       39.42      4.87 o
  -4   3  11      121.61      132.38      9.06 o
  -3   3  11       18.42       20.92      3.69 o
  -2   3  11       42.24       47.36      5.65 o
  -1   3  11       24.44       36.53      5.25 o
   0   3  11       16.72       18.39      3.77 o
   1   3  11       32.71       32.89      5.07 o
   2   3  11       18.05       13.84      3.51 o
   3   3  11        0.01        0.01      1.97 o
  -6   4  11       56.79       48.01      5.64 o
  -5   4  11       34.24       46.66      5.78 o
  -4   4  11        0.12        0.49      1.66 o
  -3   4  11       55.73       58.52      6.53 o
  -2   4  11        6.35        6.70      2.44 o
  -1   4  11        2.18        2.24      1.79 o
   0   4  11       26.12       25.56      4.59 o
   1   4  11        6.71        3.91      2.18 o
   2   4  11       21.71       21.14      4.38 o
  -5   5  11       56.83       66.05      7.29 o
  -4   5  11       25.34       28.24      4.94 o
  -3   5  11        0.81       -1.15      1.45 o
  -2   5  11        0.17        0.66      1.98 o
  -1   5  11       23.37       30.12      4.99 o
   0   5  11       15.55       13.10      3.55 o
   1   5  11        2.99        3.58      1.79 o
  -4  -7  12        7.79       10.60      3.17 o
  -3  -7  12        2.17        5.90      1.40 o
  -2  -7  12        0.04       -1.24      1.29 o
  -1  -7  12        0.74        0.86      1.09 o
   0  -7  12        0.05        4.08      2.63 o
   1  -7  12        2.55        1.12      1.86 o
   2  -7  12        4.57        6.84      2.79 o
  -5  -6  12        0.79        1.81      2.20 o
  -4  -6  12        0.82        0.80      1.14 o
  -3  -6  12        2.43        3.95      1.53 o
  -2  -6  12       10.26       10.22      1.67 o
  -1  -6  12        0.34        0.37      0.76 o
   0  -6  12        0.56        0.19      1.28 o
   1  -6  12       13.31       14.95      2.49 o
   2  -6  12       11.51        9.26      2.05 o
   3  -6  12        1.69       -0.69      1.37 o
  -6  -5  12        2.16       -3.05      3.05 o
  -5  -5  12        2.24        2.60      1.71 o
  -4  -5  12        6.12        6.71      3.79 o
  -3  -5  12        4.44        3.29      1.05 o
  -2  -5  12       17.02       16.35      2.29 o
  -1  -5  12        0.09        1.01      0.94 o
   0  -5  12        0.10        1.85      1.70 o
   1  -5  12        4.76        2.74      2.08 o
   2  -5  12        4.79       10.28      3.23 o
   3  -5  12        0.16       -0.65      1.28 o
   4  -5  12        0.07       -0.45      1.51 o
  -7  -4  12        2.91        4.89      2.47 o
  -6  -4  12        0.46        0.46      1.76 o
  -5  -4  12        0.03        1.25      1.00 o
  -4  -4  12        4.83        4.20      1.45 o
  -3  -4  12        0.76       -0.35      2.60 o
  -2  -4  12        7.41        5.96      2.01 o
  -1  -4  12       33.82       34.67      4.66 o
   0  -4  12       12.64       12.20      3.00 o
   1  -4  12        0.01        1.34      1.62 o
   2  -4  12        8.63       11.29      3.24 o
   3  -4  12        3.22        7.47      2.92 o
   4  -4  12        0.04       -1.23      1.23 o
  -7  -3  12        1.34        6.24      2.69 o
  -6  -3  12        3.92        3.29      2.29 o
  -5  -3  12        8.98        7.59      1.69 o
  -4  -3  12        1.35        1.29      0.96 o
  -3  -3  12        1.02        1.16      0.75 o
  -2  -3  12        0.29        0.39      1.53 o
  -1  -3  12        5.52        8.64      2.81 o
   0  -3  12        0.50        1.02      1.35 o
   1  -3  12        0.12        0.71      1.35 o
   2  -3  12        1.33        2.95      1.90 o
   3  -3  12        3.34        1.78      2.11 o
   4  -3  12        0.57       -1.40      2.21 o
  -7  -2  12        0.52       -0.30      1.33 o
  -6  -2  12        4.91        3.68      1.48 o
  -5  -2  12       16.35       15.16      3.51 o
  -4  -2  12        2.38        2.00      0.73 o
  -3  -2  12        2.18        1.07      0.98 o
  -2  -2  12        6.28        4.73      1.11 o
  -1  -2  12        1.87        1.36      0.78 o
   0  -2  12       39.52       42.27      3.44 o
   1  -2  12        0.90        0.18      1.45 o
   2  -2  12        1.47        2.74      2.20 o
   3  -2  12        1.20        5.68      2.64 o
   4  -2  12        4.07        8.09      2.76 o
  -7  -1  12        2.36        3.63      2.53 o
  -6  -1  12        0.01       -0.03      1.25 o
  -5  -1  12       15.32       20.98      4.22 o
  -4  -1  12       16.42       13.89      1.90 o
  -3  -1  12       33.93       34.91      2.51 o
  -2  -1  12       72.90       64.21      3.44 o
  -1  -1  12       54.86       58.69      3.64 o
   0  -1  12        7.40        3.67      1.17 o
   1  -1  12        7.28        5.71      1.16 o
   2  -1  12       13.86        8.61      2.52 o
   3  -1  12        1.06        3.26      1.97 o
   4  -1  12        2.02       -1.04      1.61 o
  -7   0  12        9.46        6.50      2.54 o
  -6   0  12       12.00       11.76      3.28 o
  -5   0  12        1.06        0.69      0.95 o
  -4   0  12       19.82       20.43      2.42 o
  -3   0  12       24.55       30.38      3.02 o
  -2   0  12        0.10        1.15      0.83 o
  -1   0  12       24.28       23.70      2.20 o
   0   0  12       22.50       21.91      2.17 o
   1   0  12       14.24       12.30      1.62 o
   2   0  12        0.00       -0.90      1.04 o
   3   0  12        1.53        0.99      1.34 o
   4   0  12        0.02        2.49      2.28 o
  -7   1  12        0.70       -2.63      2.63 o
  -6   1  12        0.08        0.60      1.43 o
  -5   1  12       12.02       10.01      2.01 o
  -4   1  12       13.62       15.29      2.18 o
  -3   1  12        0.74        0.58      1.03 o
  -2   1  12       14.92       17.94      2.51 o
  -1   1  12       14.39       11.12      1.89 o
   0   1  12       43.61       40.14      3.48 o
   1   1  12        2.80        2.57      1.18 o
   2   1  12        0.02        0.45      1.22 o
   3   1  12        4.71        7.74      2.09 o
   4   1  12       11.33       20.98      3.37 o
  -7   2  12        0.16       -1.06      2.05 o
  -6   2  12        1.05       -0.35      0.97 o
  -5   2  12        2.98        5.60      1.69 o
  -4   2  12       69.98       63.68      4.59 o
  -3   2  12        3.25        6.38      2.38 o
  -2   2  12        0.45        0.53      1.43 o
  -1   2  12       12.51        7.62      2.67 o
   0   2  12        8.79       12.50      3.49 o
   1   2  12       15.65       15.08      3.67 o
   2   2  12        0.01       -1.17      1.45 o
   3   2  12        5.72       -0.74      2.51 o
  -6   3  12        5.64        4.47      1.61 o
  -5   3  12        1.39        2.03      1.71 o
  -4   3  12        1.40       -1.03      1.81 o
  -3   3  12        5.86        7.13      2.62 o
  -2   3  12       42.12       47.66      6.00 o
  -1   3  12       28.71       25.60      4.40 o
   0   3  12       29.31       35.97      5.48 o
   1   3  12        0.81        0.67      1.25 o
   2   3  12        5.30        5.82      2.77 o
  -5   4  12        8.71       11.15      3.00 o
  -4   4  12        0.55       -0.95      2.33 o
  -3   4  12       15.13       12.33      3.32 o
  -2   4  12        2.38        7.19      2.99 o
  -1   4  12        3.22        3.23      1.86 o
   0   4  12       16.24       11.74      3.56 o
   1   4  12       35.79       33.39      5.80 o
  -3   5  12        2.12        4.12      2.56 o
  -2   5  12        0.23        1.54      1.64 o
  -1   5  12        7.49        9.85      3.19 o
  -2  -7  13        9.33        7.39      1.46 o
  -1  -7  13       12.70       12.25      2.95 o
   0  -7  13        0.01        1.11      1.04 o
  -4  -6  13        9.03       10.10      2.92 o
  -3  -6  13        4.72        4.38      1.27 o
  -2  -6  13        0.91        1.23      0.97 o
  -1  -6  13        0.36        1.18      1.21 o
   0  -6  13        7.97       12.14      4.70 o
   1  -6  13        6.63        8.40      2.16 o
   2  -6  13        0.88        1.21      1.87 o
  -5  -5  13        2.63        3.96      2.34 o
  -4  -5  13        3.09        2.68      3.02 o
  -3  -5  13       15.04       20.52      2.18 o
  -2  -5  13        6.38        5.40      1.48 o
  -1  -5  13        0.75        0.20      1.04 o
   0  -5  13        0.31        0.31      1.54 o
   1  -5  13        7.29       16.24      4.08 o
   2  -5  13        0.76       -1.66      1.91 o
   3  -5  13        2.48        3.02      2.40 o
  -6  -4  13        0.41        0.86      2.48 o
  -5  -4  13        8.79        9.30      2.36 o
  -4  -4  13        0.01       -0.97      1.09 o
  -3  -4  13        4.00        2.67      2.22 o
  -2  -4  13        2.49        2.35      1.60 o
  -1  -4  13        2.95        3.41      2.30 o
   0  -4  13        0.44        0.51      1.44 o
   1  -4  13        7.05        6.88      2.97 o
   2  -4  13       23.05       35.05      5.46 o
   3  -4  13        0.63        1.21      1.88 o
  -6  -3  13        0.59       -1.41      2.07 o
  -5  -3  13        1.48       -1.36      1.45 o
  -4  -3  13       15.84       12.19      2.77 o
  -3  -3  13        2.28        2.46      2.99 o
  -2  -3  13        2.98       -0.06      0.96 o
  -1  -3  13        0.41       -0.35      1.55 o
   0  -3  13        2.02        0.39      1.92 o
   1  -3  13        0.15       -3.03      3.03 o
   2  -3  13        1.28        6.17      2.56 o
   3  -3  13        0.00        3.63      2.27 o
  -7  -2  13        0.90       -1.56      2.89 o
  -6  -2  13        0.62        2.19      2.04 o
  -5  -2  13        0.03        2.66      2.56 o
  -4  -2  13       10.43        7.18      2.62 o
  -3  -2  13        0.18       -0.69      1.05 o
  -2  -2  13       16.85       19.63      3.08 o
  -1  -2  13        7.43        4.98      1.24 o
   0  -2  13       12.31       11.74      2.61 o
   1  -2  13        0.12        0.00      1.34 o
   2  -2  13        9.57       11.10      3.23 o
   3  -2  13        2.57        3.56      2.04 o
  -7  -1  13        2.97        0.47      2.03 o
  -6  -1  13        2.13       -2.42      2.42 o
  -5  -1  13        4.92       -0.48      2.45 o
  -4  -1  13        0.42        0.90      1.03 o
  -3  -1  13        0.05        0.07      0.87 o
  -2  -1  13        0.30        0.30      0.89 o
  -1  -1  13        1.13        0.78      1.12 o
   0  -1  13        0.02       -0.40      1.03 o
   1  -1  13        1.89        2.55      0.89 o
   2  -1  13        0.17        0.46      1.07 o
   3  -1  13        0.31        1.77      1.68 o
  -7   0  13        0.47        0.56      2.25 o
  -6   0  13        0.10        0.05      1.63 o
  -5   0  13        8.92        8.94      3.21 o
  -4   0  13        1.19       -0.58      1.32 o
  -3   0  13        1.48        0.95      0.91 o
  -2   0  13       12.63       16.01      2.32 o
  -1   0  13        0.44        2.02      0.85 o
   0   0  13       22.56       24.57      2.37 o
   1   0  13        8.27        7.57      1.49 o
   2   0  13        2.32        4.48      2.22 o
   3   0  13        0.03       -0.87      2.80 o
  -6   1  13        1.28        4.59      3.24 o
  -5   1  13        6.59        6.46      1.50 o
  -4   1  13        5.13        3.72      1.53 o
  -3   1  13       25.07       25.52      2.93 o
  -2   1  13       10.42        8.22      1.74 o
  -1   1  13        1.84        2.04      1.31 o
   0   1  13        0.01        0.16      1.18 o
   1   1  13        7.87        9.41      1.84 o
   2   1  13        0.41        0.59      1.25 o
  -6   2  13        1.20        0.09      2.55 o
  -5   2  13        0.16       -0.03      1.30 o
  -4   2  13       13.39       11.05      2.16 o
  -3   2  13       10.92       16.50      2.74 o
  -2   2  13        0.29        0.09      2.12 o
  -1   2  13        7.90        9.30      2.84 o
   0   2  13        4.18        4.61      2.16 o
   1   2  13       26.60       29.55      5.19 o
   2   2  13        1.18        2.64      2.29 o
  -5   3  13        3.41        2.13      2.72 o
  -4   3  13        3.37        2.94      1.84 o
  -3   3  13        3.14        8.42      2.74 o
  -2   3  13       22.15       26.12      4.78 o
  -1   3  13       11.63        9.18      2.69 o
   0   3  13        9.30        5.67      2.72 o
   1   3  13        0.31        1.79      2.31 o
  -3   4  13        0.90        2.96      2.47 o
  -2   4  13        5.85        3.10      1.84 o
  -2  -6  14        8.39       11.35      2.18 o
  -1  -6  14        0.00        0.78      1.20 o
  -4  -5  14        0.02       -1.41      1.41 o
  -3  -5  14       17.29       19.50      2.30 o
  -2  -5  14        0.81       -1.99      1.99 o
  -1  -5  14        5.22        1.14      2.04 o
   0  -5  14        0.00       -2.43      2.43 o
   1  -5  14        0.43       -0.67      1.98 o
  -5  -4  14        1.29        3.72      2.18 o
  -4  -4  14        9.05       10.77      2.13 o
  -3  -4  14        2.68        5.30      2.38 o
  -2  -4  14        0.33        0.73      1.23 o
  -1  -4  14        0.60       -2.03      2.94 o
   0  -4  14       14.21       17.44      3.82 o
   1  -4  14        6.61       10.38      3.43 o
   2  -4  14        0.01       -2.92      2.92 o
  -5  -3  14        0.72        1.92      1.55 o
  -4  -3  14        1.85        1.30      1.41 o
  -3  -3  14       27.98       38.81      5.35 o
  -2  -3  14       14.13       15.58      2.40 o
  -1  -3  14        1.32       -0.58      1.31 o
   0  -3  14        0.45        3.14      2.42 o
   1  -3  14       13.81       19.94      4.20 o
   2  -3  14        1.11        1.22      1.65 o
  -6  -2  14        3.73        2.86      2.62 o
  -5  -2  14        9.32        7.48      3.02 o
  -4  -2  14        2.87        3.65      1.49 o
  -3  -2  14       16.56       21.79      2.21 o
  -2  -2  14        1.08        0.04      0.90 o
  -1  -2  14        4.99        2.89      2.07 o
   0  -2  14       10.63        9.57      1.54 o
   1  -2  14        1.04        0.35      3.07 o
   2  -2  14       30.49       43.73      6.18 o
  -6  -1  14        0.82        1.97      1.95 o
  -5  -1  14        2.27        4.44      2.40 o
  -4  -1  14       25.38       29.41      4.84 o
  -3  -1  14        8.99       10.36      1.69 o
  -2  -1  14       11.16       13.11      2.65 o
  -1  -1  14        0.89        0.59      1.01 o
   0  -1  14        6.82       12.41      2.07 o
   1  -1  14        3.76        9.28      2.16 o
   2  -1  14        0.24        1.32      1.36 o
  -5   0  14        2.75        4.65      1.89 o
  -4   0  14        0.50        0.33      1.63 o
  -3   0  14        0.62        2.35      1.45 o
  -2   0  14        3.15        2.54      3.65 o
  -1   0  14        2.73        1.87      1.11 o
   0   0  14        6.37        8.19      1.59 o
   1   0  14        0.17       -0.97      1.06 o
   2   0  14       12.54       21.65      3.31 o
  -5   1  14        0.18        3.92      2.63 o
  -4   1  14        6.26        6.44      1.70 o
  -3   1  14        3.82        1.04      2.55 o
  -2   1  14        3.28        1.76      1.79 o
  -1   1  14        0.09       -1.16      1.30 o
   0   1  14        1.44        4.92      1.53 o
   1   1  14        0.82        3.16      2.28 o
  -4   2  14        0.54        1.66      1.32 o
  -3   2  14        1.08        0.03      1.26 o
  -2   2  14        9.14       13.06      2.73 o
  -1   2  14        0.53        1.96      1.74 o
   0   2  14        4.07        4.51      1.37 o
  -3  -4  15       12.36       15.11      3.64 o
  -2  -4  15        1.67        3.55      2.00 o
  -1  -4  15        0.92       -0.07      1.38 o
  -4  -3  15        4.13        7.39      2.79 o
  -3  -3  15       25.93       27.69      4.81 o
  -2  -3  15        4.21        5.89      2.28 o
  -1  -3  15        0.49        1.06      1.51 o
   0  -3  15        0.07       -0.19      2.29 o
  -4  -2  15        0.90        3.98      1.34 o
  -3  -2  15        0.22        2.01      1.54 o
  -2  -2  15        0.02        0.49      0.88 o
  -1  -2  15        4.24        2.24      1.09 o
   0  -2  15        9.25       12.75      2.47 o
  -4  -1  15        1.26        1.58      1.65 o
  -3  -1  15       17.85       19.36      2.70 o
  -2  -1  15        5.71        8.44      2.99 o
  -1  -1  15        0.00        1.06      1.22 o
   0  -1  15        1.49        0.58      2.71 o
  -4   0  15        5.12        3.88      2.38 o
  -3   0  15        9.48       11.78      2.27 o
  -2   0  15        2.61        3.03      1.63 o
  -1   0  15        1.25       -0.57      1.46 o
 
